# Supplementary material for: Proteomic analysis of hepatic effects of phenobarbital in mice with humanized liver
Source: Arch Toxicol. 2022 Jul 26;96(10):2739–54. doi: 10.1007/s00204-022-03338-7 (PMC9352639; doi:10.1007/s00204-022-03338-7)
Supplement: Supplementary file 2 — Supplementary file2 (XLSX 1494 KB) [file 204_2022_3338_MOESM2_ESM.xlsx]

## Sheet: S1_Samples
Table S1. Phenotypic data of mice at sample harvest. The sample removed from shotgun MS analysis as an outlier is indicated in yellow color in the table.																				Day 1: Dosing				Day 2: Water		Day 3: Water		Day 4: Water		Day 5: Water		Day 6: Water
Mouse ID	Donor	Group	Group Name	Mouse Type	Treatment	Time	Body Weight (g)	Liver (g)	Liver/Body Weight (%)					Dosing scheme and weighing protocol
64187	HHF13023	A	Hu-FRG KO	humanized	0.9% Saline	72 h	21.5	2.36	10.9767					Mouse ID	Donor	Group	Dose (mg/Kg)	Compound	Method	Time of Dosing	BW (g)	Calculated Dose (µL)	Actual Dose (µL)	Time of Water Change	BW (g)	Time of Water Change	BW (g)	Time of Water Change	BW (g)	Time of Water Change	BW (g)	Time of Water Change	BW (g)
64194	HHF13023	A	Hu-FRG KO	humanized	0.9% Saline	72 h	24.4	2.23	9.13934					64187	HHF13023	A	-na-	0.9% Saline	IP	13:24	22.5	225	225	3:30 PM	21.3	08:45:00	21.5
64369	HHF13023	A	Hu-FRG KO	humanized	0.9% Saline	72 h	23	2.47	10.7391					64194	HHF13023	A	-na-	0.9% Saline	IP	13:25	25.7	257	260		24.8		24.4
64197	HHF13023	A	Hu-FRG KO	humanized	0.9% Saline	72 h	21.6	2.17	10.0463					64369	HHF13023	A	-na-	0.9% Saline	IP	13:26	25	250	250		24.2		23.6
64243	HHF13023	B	Hu-FRG KO	humanized	50 mg/kg PB	72 h	24	2.66	11.0833					64197	HHF13023	A	-na-	0.9% Saline	IP	13:27	22.2	222	220		22		21.5
64245	HHF13023	B	Hu-FRG KO	humanized	50 mg/kg PB	72 h	25.6	3.02	11.7969					64198	HHF13023	A	-na-	0.9% Saline	IP	13:28	23.6	236	240	3:30 PM	23.5	08:45:00	23.4	3:30 PM		3:30 PM		NA
64246	HHF13023	B	Hu-FRG KO	humanized	50 mg/kg PB	72 h	19.6	2.06	10.5102					64201	HHF13023	A	-na-	0.9% Saline	IP	13:29	19.9	199	200		20.3		19.9
64249	HHF13023	B	Hu-FRG KO	humanized	50 mg/kg PB	72 h	22.7	2.35	10.3524					64203	HHF13023	A	-na-	0.9% Saline	IP	13:30	22.1	221	220		21.6		20.8
65960	NA	E	FRG-KO	without donor	0.9% Saline	72 h	30	1.59	5.3					64204	HHF13023	A	-na-	0.9% Saline	IP	13:31	26.2	262	260		27.1		26.3
65961	NA	E	FRG-KO	without donor	0.9% Saline	72 h	28.8	1.62	5.625					64243	HHF13023	B	50	PB	IP	13:44	24.5	245	245	3:30 PM	24.6	08:45:00	24
65965	NA	E	FRG-KO	without donor	0.9% Saline	72 h	28.1	1.47	5.23132					64245	HHF13023	B	50	PB	IP	13:45	26.2	262	260		27		25.9
65975	NA	F	FRG-KO	without donor	50 mg/kg PB	72 h	34	2.17	6.38235					64246	HHF13023	B	50	PB	IP	13:46	19.8	198	200		20.7		19.8
65976	NA	F	FRG-KO	without donor	50 mg/kg PB	72 h	21.2	1.78	8.39623					64249	HHF13023	B	50	PB	IP	13:47	23.3	233	230		23		22.6
65977	NA	F	FRG-KO	without donor	50 mg/kg PB	72 h	33.1	2.01	6.07251					64347	HHF13023	B	50	PB	IP	13:48	20.7	207	210	3:30 PM	20.8	08:45:00	21.5	3:30 PM		3:30 PM		NA
64198	HHF13023	A	Hu-FRG KO	humanized	0.9% Saline	144 h	21.8	2.23	10.2294					64350	HHF13023	B	50	PB	IP	13:49	28.2	282	280		29.1		28.8
64201	HHF13023	A	Hu-FRG KO	humanized	0.9% Saline	144 h	18.1	1.73	9.55801					64351	HHF13023	B	50	PB	IP	13:50	26.3	263	260		25.9		26
64203	HHF13023	A	Hu-FRG KO	humanized	0.9% Saline	144 h	19.8	2.07	10.4545					64358	HHF13023	B	50	PB	IP	13:51	22	220	220		21.1		20.8
64204	HHF13023	A	Hu-FRG KO	humanized	0.9% Saline	144 h	24.4	2.39	9.79508					65960	-na-	E	-na-	0.9% Saline	IP	13:38	30.7	307	310	3:30 PM	29.6	8:45 AM	30.7
64347	HHF13023	B	Hu-FRG KO	humanized	50 mg/kg PB	144 h	18.1	1.9	10.4972					65961	-na-	E	-na-	0.9% Saline	IP	13:39	29.5	295	295		28.9		29.1
64350	HHF13023	B	Hu-FRG KO	humanized	50 mg/kg PB	144 h	27.8	2.73	9.82014					65965	-na-	E	-na-	0.9% Saline	IP	13:40	29.5	295	295		29.1		29.1
64351	HHF13023	B	Hu-FRG KO	humanized	50 mg/kg PB	144 h	25.1	2.64	10.5179					65975	-na-	F	50	PB	IP	13:58	32.8	328	330	3:30 PM	33.5	8:45 AM	33.5
64358	HHF13023	B	Hu-FRG KO	humanized	50 mg/kg PB	144 h	20.3	2.37	11.6749					65976	-na-	F	50	PB	IP	13:59	33.6	336	340		34.3		32.5
														65977	-na-	F	50	PB	IP	14:00	33.4	334	330		34.1		33

## Sheet: S2_Summary
Table S2. Statistical summary of phenotypic data of mice at sample harvest
Group	Mouse Type	Treatment	Time	Mean	SD	N	p-value
A	humanized	0.9% Saline	72 h	10.2254	0.824628	4	0.228
B	humanized	50 mg/kg PB	72 h	10.9357	0.65439	4
E	without donor	0.9% Saline	72 h	5.38544	0.210289	3	0.161
F	without donor	50 mg/kg PB	72 h	6.95036	1.2617	3
A	humanized	0.9% Saline	144 h	10.0092	0.406702	4	0.22
B	humanized	50 mg/kg PB	144 h	10.6275	0.769804	4

## Sheet: S3_CYPs
Table S3. Analyzed proteins are listed with uniprot ID and surrogate peptide used for the quantification by targeted IA-MS
Protein Unique Name	Analyte	Species	Protein Human	UniProt Accession Human	Protein Mouse	UniProt Accession Mouse	Sequence	LLOQ [fmol]	ULOQ [fmol]	spike in [fmol]	Quantifier Ion	PeptidID		6 proteins removed from analysis (e.g. below LLOQ or high SD values)
ABCB1	ABCB1	human	ABCB1	P08183			EANIHAFIESLPNK	0.19	46.65	50	monoisotopic	GoBio_IS_084_471p		48 proteins remain that correspond to 42 unique analytes (also considering the species specificity)
ABCB1	ABCB1	human	ABCB1	P08183			EANIHAFIESLPNK	0.137	100	50	y3	GoBio_IS_084_471
ABCB1a_1	ABCB1a	human/murine	ABCB1	P08183	Abcb1a	P21447	NTTGALTTR	0.04	82.85	50	monoisotopic	GOBio_IS_088_399p
ABCB1a_2	ABCB1a	human/murine	ABCB1	P08183	Abcb1a	P21447	NTTGALTTR	0.04	87.4	50	monoisotopic	GOBio_IS_088_399
ABCB11_1	ABCB11	human	ABCB11	O95342			NSPGALTTR	0.745	60.3	50	monoisotopic	GoBio_IS_088_393p
ABCB11_2	ABCB11	human	ABCB11	O95342			TVAAFGGEK	0.47	37.975	50	monoisotopic	GoBio_IS_211_391
ABCB11_3	ABCB11	murine			Abcb11	Q9QY30	NNPGVLTTR	0.03	61	50	monoisotopic	GoBio_IS_088_395
ABCC1	ABCC1	human/murine	ABCC1	P33527	Abcc1	O35379	ITIIPQDPVLFSGSLR	0.02285	50	30	y12	GOBio_IS_184_014
ABCC2_1	ABCC2	human	ABCC2	Q92887			LTIIPQDPILFSGSLR	0.615	50	30	y12	GOBio_IS_184_012
ABCC2_2	ABCC2	human	ABCC2	Q92887			IQFNNYQVR	0.26	21	50	monoisotopic	GOBio_IS_207_033
ABCC3_1	ABCC3	human	ABCC3	O15438			DLSLHVHGGEK	0.2775	67.175	50	monoisotopic	GOBio_IS_211_038
ABCC3_2	ABCC3	murine			Abcc3	B2RX12	NVTVHVQGGEK	0.09	64.55	50	monoisotopic	GOBio_IS_211_102
ABCC6_1	ABCC6	human	ABCC6	O95255			ISIIPQDPILFPGSLR	0.0685	16.65	30	y12	Chol_IS_184_646
ABCC6_2	ABCC6	human	ABCC6	O95255			SSLLSALLGELSK	0.206	5.55	50	y9	GoBio_IS_265_647
CYP1A2	CYP1A2	human	CYP1A2	P05177			DTTLNGFYIPK	0.015	100	50	y7	GOBio_IS_252_404
Cyp27a1	Cyp27a1	human/murine	CYP27A1	Q02318	Cyp27a1	Q9DBG1	LYPVVPTNSR	0.00381039	25	50	y8++	Chol_IS_337_649
Cyp2a12_1	Cyp2a12	human/murine	CYP2A7; CYP2A13	P20853; Q16696	Cyp2a12	P56593	GYGVAFSNGER	0.035	26.225	50	y9	GOBio_IS_112_504
Cyp2a12_2	Cyp2a12	murine			Cyp2a12	P56593	DFNPQHFLDDK	0.025	56.45	50	monoisotopic	GOBio_IS_270_542
Cyp2b10	Cyp2b10	murine			Cyp2b10	P12791	EALVGQAEAFSGR	0.21	51.35	100	monoisotopic	GOBio_IS_109_495
CYP2B6	CYP2B6	human	CYP2B6	P20813			AEAFSGR	0.412	100	50	y5	GOBio_IS_109_419
Cyp2b9	Cyp2b9	murine			Cyp2b9	P12790	EALVDHAEAFSGR	0.025	55.75	50	monoisotopic	GOBio_IS_109_493
CYP2C18	CYP2C18	human/murine	CYP2C18	P33260	Cyp2c55	Q9D816	EALIDHGEEFSGR	0.137	100	50	y7	GOBio_IS_109_423
CYP2C19	CYP2C19	human	CYP2C19	P33261			GHFPLAER	0.046	100	50	y5	GOBio_IS_110_425
Cyp2c29_1	Cyp2c29	murine			Cyp2c29	Q64458	NISQSFTNFSK	0.0125	26.825	50	monoisotopic	GOBio_IS_275_511
Cyp2c29_2	Cyp2c29	murine			Cyp2c29	Q64458	ESLDVTNPR	0.07	51.1	100	monoisotopic	GOBio_IS_282_513
Cyp2c38	Cyp2c38	murine			Cyp2c38	P56655	NFNQSLTNFSK	0.0325	24.175	50	monoisotopic	GOBio_IS_275_506
Cyp2c39	Cyp2c39	murine			Cyp2c39	P56656	NVSQSLTNFSK	0.0025	24.075	50	monoisotopic	GOBio_IS_275_508
Cyp2c55	Cyp2c55	murine			Cyp2c55	Q9D816	EALDDLGEEFSGR	0.065	49	50	monoisotopic	GoBio_IS_109_519
CYP2C8	CYP2C8	human	CYP2C8	P10632			EALIDNGEEFSGR	0.046	100	50	y9	GOBio_IS_109_422
CYP2C9	CYP2C9	human	CYP2C9	P11712			GIFPLAER	0.412	100	50	y5	GOBio_IS_110_424
Cyp2d10_1	Cyp2d10	murine			Cyp2d10	P24456	NTWDPDQPPR	0.065	48.1	50	monoisotopic	GOBio_IS_278_500
Cyp2d10_2	Cyp2d10	murine			Cyp2d10	P24456	VQQEIDAVIGQVR	2.2	59.35	300	monoisotopic	GOBio_IS_268_501
Cyp2d22	Cyp2d22	murine			Cyp2d22	Q9JKY7	TTWDPTQPPR	0.07	16.75	100	monoisotopic	GOBio_IS_278_525
CYP2D6	CYP2D6	human	CYP2D6	P10635			GTTLITNLSSVLK	0.412	100	50	y8	GOBio_IS_113_431
Cyp2d9	Cyp2d9	murine			Cyp2d9	P11714	VQQEIDEVIGQVR	5.45	49.2	300	monoisotopic	GOBio_IS_268_492
Cyp2e1	Cyp2e1	murine			Cyp2e1	Q05421	FINLVPSNLPHEATR	0.12	29.175	100	monoisotopic	GOBio_IS_285_509
CYP2E1_1	CYP2E1	human	CYP2E1	P05181			DEFSGR	0.046	100	50	y4	GOBio_IS_109_418
Cyp3a25	Cyp3a25	human/murine	CYP3A43; CYP3A5; CYP3A4; CYP3A7	Q9HB55; P20815; P08684; P24462	Cyp3a25	O09158	ECYSVFTNR	0.44	107.4	50	monoisotopic	GOBio_IS_266_489
CYP3A4	CYP3A4	human	CYP3A4	P08684			LQEEIDAVLPNK	0.005	100	50	y10	GoBio_IS_084_474
CYP3A5_1	CYP3A5	human/murine	CYP3A5	P20815	Cyp3a11; Cyp3a13; Cyp3a16; Cyp3a25; Cyp3a41; Cyp3a44; Cyp3a57; Cyp3a59	Q64459; Q64464; Q64481; O09158; Q9JMA7; Q9EQW4; D3Z2W7; D3YYZ0	DVEINGVFIPK	0.412	100	50	y7	GOBio_IS_254_410
CYP3A5_2	CYP3A5	human	CYP3A5	P20815			EIDAVLPNK	0.412	100	50	y4	GoBio_IS_084_475
CYP3A7	CYP3A7	human	CYP3A7	P24462			EIDTVLPNK	0.412	100	50	y3	GoBio_IS_084_476
CYP7A1	CYP7A1	human/murine	CYP7A1	P22680	Cyp7a1	Q64505	LSSASLNIR	0.0114312	25	50	y7	Combi_IS_293_583
CYP8B1	CYP8B1	human	CYP8B1	Q9UNU6			QSFAFK	0.0342936	25	50	y1	Chol_IS_240_644
POR	POR	human/murine	POR	P16435	Por	P37040	ESSFVEK	0.046	100	50	y3	GoBio_IS_117_382
SLC10A1	SLC10A1	human/murine	SLC10A1	Q14973	Slc10a1	O08705	GIYDGDLK	0.05	112.7	50	monoisotopic	GOBio_IS_249_400p
SLC22A7	SLC22A7	human	SLC22A7	Q9Y694			RPSYLDLFR	0.205	16.45	35	monoisotopic	GOBio_IS_233_076p
SLC22A9	SLC22A9	human	SLC22A9	Q8IVM8			NKPLFDTIQDEK	0.11	80.65	30	monoisotopic	GOBio_IS_239_059p
SLC47A1	SLC47A1	human	SLC47A1	Q96FL8			GGPEATLEVR	0.415	1341	50	y4	GOBio_IS_272_486
SLC51A_1	SLC51A	human	SLC51A	Q86UW1			VGYETFSSPDLDLNLK	0.02285	50	50	y8	Chol_IS_339_651
SLC51A_2	SLC51A	human	SLC51A	Q86UW1			YTADLLEVLK	0.206	5.55	50	y8	Chol_IS_338_650
SLC51B	SLC51B	human	SLC51B	Q86UW2			ETPEVLHLDEAK	0.02285	50	50	y10	Chol_IS_340_652
SLCO1B1	SLCO1B1	human	SLCO1B1	Q9Y6L6			YVEQQYGQPSSK	0.206	50	50	y4	GOBio_IS_243_065
SLCO2B1	SLCO2B1	human/murine	SLCO2B1	O94956	Slco2b1	Q8BXB6	SSISTVEK	0.21	50.85	50	monoisotopic	GOBio_IS_283_483

## Sheet: S4_targeted_IA-MS
Table S4. Targeted IA-MS data set including 48 proteins that correspond to 42 unique analytes (also considering the species specificity)
Mouse ID	Mouse Type	Treatment	Time	Sample ID	CYP1A2	CYP2B6	CYP2C8	CYP2C9	CYP2C18	CYP2C19	CYP2D6	CYP2E1_1	CYP3A4	CYP3A5_1	CYP3A7	CYP7A1	CYP8B1	Cyp27a2	Cyp2a12_1	Cyp2a12_2	Cyp2b9	Cyp2b10	Cyp2c29_1	Cyp2c29_2	Cyp2c38	Cyp2c39	Cyp2c55	Cyp2d9	Cyp2d10_1	Cyp2d22	Cyp2e1	Cyp3a25	POR	ABCB1(monoisotopic)	ABCB1(y3)	ABCB1a_1	ABCB11_2	ABCC1	ABCC2_1	ABCC2_2	ABCC3_1	ABCC6_1	ABCC6_2	SLC10A1	SLC22A9	SLC51A_1	SLC51A_2	SLC51B	SLCO2B1
64187	humanized	0.9% Saline	72 h	Set31 #01	2.7123	0.484342	18.0532	17.0607	0.227659	1.79832	4.60587	2.53803	4.12493	0.206	0.206	0.213973	1.30845	3.98159	0.569985	1.814	0.11368	0.105	0.754735	0.584146	0.01625	0.00125	3.50114	9.90721	3.77356	0.663678	1.30555	2.53598	10.2791	0.368182	0.375172	0.421807	1.00051	0.0272077	1.49343	0.619986	0.13875	3.8909	1.09027	0.166186	0.498191	0.109858	0.847831	0.726122	0.358574
64194	humanized	0.9% Saline	72 h	Set31 #02	2.28265	0.599376	18.9537	21.2969	0.238721	2.25952	6.18579	3.16069	3.13866	0.206	0.206	0.228419	1.29218	4.45014	0.351377	0.971255	0.140139	0.105	0.664745	0.520085	0.01625	0.00125	3.49334	8.35911	3.91804	0.641299	1.05065	2.38972	9.66338	0.53425	0.534213	0.4853	1.07871	0.011425	1.99758	0.777042	0.37044	4.09179	1.76673	0.14881	0.552633	0.122558	0.909991	0.26722	0.468246
64369	humanized	0.9% Saline	72 h	Set31 #03	1.64577	0.206	16.6858	13.1452	0.177416	1.3762	4.22877	2.3049	3.33152	0.206	0.206	0.0515281	1.5063	4.40345	0.490829	1.59557	0.151948	0.105	0.903565	0.587921	0.01625	0.00125	1.90648	7.80739	6.7793	1.13158	1.6845	2.00619	11.6371	0.358836	0.426483	0.541635	1.01676	0.0458403	1.37854	0.560573	0.418609	3.53446	1.32535	0.155432	0.444536	0.201541	1.46162	1.15932	0.371487
64197	humanized	0.9% Saline	72 h	Set31 #04	1.43183	0.206	12.8192	13.2284	0.163495	1.40391	3.82521	1.76024	1.90195	0.206	0.206	0.111071	0.993247	3.70491	0.423463	0.938349	0.123995	0.105	1.14705	0.737285	0.01625	0.00125	1.68168	10.8224	6.68457	0.845004	2.23937	1.88889	12.1304	0.375411	0.395243	0.490952	0.866642	0.088812	1.7824	0.585141	0.337083	3.10039	1.10401	0.0973743	0.372857	0.129528	1.12934	1.16315	0.357192
64243	humanized	50 mg/kg PB	72 h	Set31 #05	1.64814	3.97983	47.5481	30.084	0.194496	2.69074	4.72411	3.16097	25.1864	0.447402	1.11905	0.151386	1.13065	4.53351	0.874451	1.98292	0.113646	3.05975	27.3695	20.4183	0.01625	0.0106089	4.19221	6.16228	3.75527	0.74944	0.94607	12.1427	13.7462	0.541162	0.545398	0.565286	1.2827	0.0387848	2.5517	0.920392	0.434287	4.18793	1.75894	0.199491	0.567508	0.251009	2.05207	1.23228	0.429395
64245	humanized	50 mg/kg PB	72 h	Set31 #06	2.35734	1.86011	21.5672	15.6126	0.0685	0.831155	4.24657	3.57361	6.11788	0.206	0.206	0.00571559	1.47042	3.72282	1.1333	2.86885	0.215961	0.607911	4.99619	3.0597	0.0354109	0.0217138	3.50027	9.15915	7.19165	1.07042	0.994201	3.91113	15.5112	0.347959	0.412472	0.47896	0.996942	0.0553879	1.99079	0.758127	0.475069	3.28578	1.58753	0.137952	0.399439	0.403909	3.88506	3.23164	0.231057
64246	humanized	50 mg/kg PB	72 h	Set31 #07	3.18013	4.05171	49.8119	32.2509	0.138197	3.23697	4.90744	4.28865	27.9922	0.206	0.770683	0.315715	1.32706	4.27032	0.395466	0.676708	0.0771589	1.36983	13.092	8.29627	0.01625	0.00125	6.75943	6.32762	2.30653	0.628109	0.766021	21.0391	14.7053	0.384333	0.464322	0.471774	1.8723	0.0350338	3.51638	1.14538	0.539261	5.09599	3.34463	0.288577	0.608141	0.179049	2.23666	0.869997	0.477231
64249	humanized	50 mg/kg PB	72 h	Set31 #08	2.29094	4.61187	54.79	28.106	0.188722	3.05654	5.15072	4.11628	27.4442	0.206	1.41435	0.19821	1.59269	4.35091	0.505636	0.990407	0.174486	2.64513	23.7971	16.9116	0.01625	0.00125	5.25353	6.6084	3.27319	0.618214	1.0086	19.4927	13.7127	0.450839	0.502502	0.578908	1.30658	0.0505758	2.28573	0.974385	0.593036	5.43206	3.70524	0.25227	0.688334	0.210849	2.28431	1.39489	0.507628
65960	without donor	0.9% Saline	72 h	Set31 #15	0.0075	0.206	0.023	0.206	0.867691	0.023	0.206	0.023	0.0025	0.71619	0.206	0.00571559	0.0171468	5.83403	4.29715	11.3021	0.652839	1.53216	21.3883	11.0563	0.0844851	0.00750844	1.46071	10.7113	22.4459	3.1726	16.7111	0.22	10.2385	0.0685	0.095	0.02	0.235	0.011425	0.3075	0.13	0.13875	0.03425	0.103	0.259617	0.055	0.011425	0.103	0.011425	0.105
65961	without donor	0.9% Saline	72 h	Set31 #16	0.0075	0.206	0.023	0.206	0.285743	0.023	0.206	0.023	0.00774081	0.522077	0.206	0.00571559	0.0171468	3.33118	2.69935	6.38218	0.32958	1.22218	10.4345	7.12323	0.0490779	0.00125	0.530774	10.3462	12.3096	2.0764	11.0375	0.22	6.06881	0.0685	0.095	0.02	0.235	0.011425	0.3075	0.13	0.13875	0.03425	0.103	0.184597	0.055	0.011425	0.103	0.011425	0.105
65965	without donor	0.9% Saline	72 h	Set31 #17	0.0075	0.206	0.023	0.206	0.0685	0.023	0.206	0.023	0.00512196	0.206	0.206	0.00571559	0.0171468	2.4382	3.24123	8.83805	0.622425	1.39789	13.0199	9.62723	0.0407722	0.0044957	0.435312	9.4453	10.7701	2.00095	13.4603	0.22	4.84437	0.0685	0.095	0.02	0.235	0.011425	0.3075	0.13	0.13875	0.03425	0.103	0.209481	0.055	0.011425	0.103	0.011425	0.105
65975	without donor	50 mg/kg PB	72 h	Set31 #18	0.0075	0.206	0.023	0.206	0.278799	0.023	0.206	0.023	0.00855957	0.206	0.206	0.0178267	0.0171468	2.58925	1.83901	4.37682	0.153829	12.8836	45.8572	30.8316	0.01625	0.00125	1.05931	9.8561	7.01912	1.32952	5.14503	0.22	5.39206	0.0685	0.095	0.02	0.235	0.011425	0.3075	0.13	0.13875	0.03425	0.103	0.121254	0.055	0.011425	0.103	0.011425	0.105
65976	without donor	50 mg/kg PB	72 h	Set31 #19	0.0075	0.206	0.023	0.206	0.231278	0.023	0.206	0.023	0.00799083	0.806089	0.206	0.00571559	0.0171468	5.29375	3.75403	9.06782	0.472868	16.1509	103.707	68.6895	0.134922	0.00721331	2.38686	10.7238	27.396	2.67225	14.4147	0.469919	16.3368	0.0685	0.095	0.02	0.235	0.011425	0.3075	0.13	0.13875	0.03425	0.103	0.338328	0.055	0.011425	0.103	0.011425	0.105
65977	without donor	50 mg/kg PB	72 h	Set31 #20	0.0075	0.206	0.023	0.206	0.318514	0.023	0.206	0.023	0.00671674	0.85239	0.206	0.00571559	0.0171468	5.54443	7.43814	15.4432	0.540313	21.4352	108.599	76.1183	0.121755	0.00395511	2.66295	12.7267	26.3729	2.73214	14.9941	0.458889	18.5922	0.0685	0.095	0.02	0.235	0.011425	0.3075	0.13	0.13875	0.03425	0.103	0.340269	0.055	0.011425	0.103	0.011425	0.231865
64198	humanized	0.9% Saline	144 h	Set31 #21	1.81563	0.493169	17.4635	19.846	0.225525	1.4743	5.6734	3.88592	3.04718	0.206	0.206	0.129666	1.33489	4.36591	0.913576	1.98145	0.139546	0.105	0.66905	0.44724	0.01625	0.00266589	3.04599	12.4681	5.31949	0.718274	1.72175	2.36316	14.6366	0.424256	0.458942	0.539182	1.26496	0.0665182	2.21231	0.724968	0.36411	4.96612	2.85992	0.195731	0.583295	0.157005	1.7644	0.895626	0.341209
64201	humanized	0.9% Saline	144 h	Set31 #22	2.23472	0.534088	16.45	20.129	0.18802	1.42542	5.91741	4.26785	4.5712	0.206	0.206	0.187958	1.48223	4.79877	0.674295	1.36271	0.123825	0.105	0.553978	0.386938	0.01625	0.00125	3.27526	7.86098	3.8709	0.576082	1.14156	3.2832	14.5467	0.379462	0.434415	0.517588	1.38159	0.0688921	2.50104	0.66859	0.407687	6.86087	4.79481	0.247528	0.510411	0.189812	1.44451	0.713055	0.570131
64203	humanized	0.9% Saline	144 h	Set31 #23	2.53817	0.468421	19.833	16.9203	0.180232	1.53416	5.07952	3.1971	5.44625	0.206	0.206	0.166925	1.47545	4.72585	1.03955	2.37713	0.232594	0.105	1.29375	0.892339	0.01625	0.00302499	3.40765	10.2266	5.96885	1.15245	2.05591	4.42999	11.6243	0.329197	0.372352	0.489313	1.35011	0.0809619	1.81396	0.588386	0.354774	5.22766	2.56032	0.211692	0.560848	0.0944714	0.93888	0.365992	0.350722
64204	humanized	0.9% Saline	144 h	Set31 #24	2.11568	0.593312	18.7868	20.6131	0.184962	1.75747	6.44637	4.13672	3.38082	0.206	0.206	0.199922	1.1684	4.86005	0.797965	1.85974	0.159869	0.105	0.571664	0.392629	0.01625	0.00125	2.56442	9.99082	4.25302	0.701705	1.01841	2.55978	11.5736	0.42779	0.452684	0.502476	1.22973	0.0463517	2.29161	0.679836	0.500713	6.79506	3.93681	0.201198	0.617537	0.175639	0.298527	1.02699	0.411522
64347	humanized	50 mg/kg PB	144 h	Set31 #25	1.66269	7.11388	64.9732	28.1236	0.137631	4.11613	4.35817	4.97075	61.1183	0.206	0.881089	0.243482	1.29277	5.12597	0.659654	0.80557	0.0959837	2.11551	13.6459	10.8991	0.01625	0.00125	4.99161	2.725	1.4455	0.349447	0.245075	39.0998	20.338	0.476249	0.528414	0.486217	1.34609	0.0272277	4.16348	1.04621	0.954937	5.5652	4.37971	0.362726	0.549449	0.301959	2.10532	2.2485	0.495982
64350	humanized	50 mg/kg PB	144 h	Set31 #26	1.7172	4.20034	51.6629	26.3399	0.145308	2.57281	4.78018	4.08096	21.1651	0.206	0.579997	0.0806471	1.33883	5.30002	0.986307	1.91028	0.151036	3.15087	21.5289	16.3194	0.01625	0.00125	5.1312	9.86477	3.94425	0.586033	0.934559	14.5207	19.0849	0.533683	0.578526	0.631873	1.428	0.0685985	3.33968	1.027	0.650529	5.87027	3.49968	0.271286	0.546389	0.493388	5.5634	2.22972	0.630443
64351	humanized	50 mg/kg PB	144 h	Set31 #27	1.95582	6.32681	55.8024	32.8772	0.14474	3.20172	4.42739	4.22624	43.1742	0.412354	1.05503	0.174476	1.06883	4.72039	0.724592	0.994066	0.153152	2.98777	22.2244	15.4986	0.01625	0.00252962	5.32884	10.4036	2.89076	0.491402	0.705965	28.7293	20.9544	0.514601	0.564603	0.517933	1.27206	0.0564635	4.00663	1.17284	0.568699	5.78082	3.90745	0.28295	0.543613	0.259892	3.12522	1.75878	0.684125
64358	humanized	50 mg/kg PB	144 h	Set31 #28	2.41406	6.74123	64.7808	32.5654	0.196268	3.41588	4.46335	4.56832	43.1656	0.522115	1.23899	0.25243	1.40897	4.69805	1.06065	1.83811	0.194138	3.36374	22.5052	16.622	0.01625	0.00125	3.43952	9.08995	3.03867	0.594344	0.85912	28.9824	18.0426	0.612203	0.630013	0.589318	1.26388	0.0743434	3.92031	1.07285	0.797781	5.97336	4.39099	0.309306	0.546907	0.400145	3.67808	2.13448	0.64393
[truncated: 3 more columns]

## Sheet: S5_non-targ_IA-MS
Table S5. Non-targeted immunoaffinity proteomics (IA-MS) data set comprising of 1032 peptides corresponding to 819 unique proteins
								Mouse ID	64187	64187	64187	64194	64194	64194	64369	64369	64369	64197	64197	64197	64243	64243	64243	64245	64245	64245	64246	64246	64246	64249	64249	64249	65960	65960	65960	65961	65961	65961	65965	65965	65965	65975	65975	65975	65976	65976	65976	65977	65977
								Sample Number	1	1	1	2	2	2	3	3	3	4	4	4	5	5	5	6	6	6	7	7	7	8	8	8	15	15	15	16	16	16	17	17	17	18	18	18	19	19	19	20	20
								Replicate	1	2	3	1	2	3	1	2	3	1	2	3	1	2	3	1	2	3	1	2	3	1	2	3	1	2	3	1	2	3	1	2	3	1	2	3	1	2	3	1	2
								Group	A	A	A	A	A	A	A	A	A	A	A	A	B	B	B	B	B	B	B	B	B	B	B	B	E	E	E	E	E	E	E	E	E	F	F	F	F	F	F	F	F
								Group Name	Hu-FRG KO	Hu-FRG KO	Hu-FRG KO	Hu-FRG KO	Hu-FRG KO	Hu-FRG KO	Hu-FRG KO	Hu-FRG KO	Hu-FRG KO	Hu-FRG KO	Hu-FRG KO	Hu-FRG KO	Hu-FRG KO	Hu-FRG KO	Hu-FRG KO	Hu-FRG KO	Hu-FRG KO	Hu-FRG KO	Hu-FRG KO	Hu-FRG KO	Hu-FRG KO	Hu-FRG KO	Hu-FRG KO	Hu-FRG KO	FRG-KO	FRG-KO	FRG-KO	FRG-KO	FRG-KO	FRG-KO	FRG-KO	FRG-KO	FRG-KO	FRG-KO	FRG-KO	FRG-KO	FRG-KO	FRG-KO	FRG-KO	FRG-KO	FRG-KO
								Mouse Type	humanized	humanized	humanized	humanized	humanized	humanized	humanized	humanized	humanized	humanized	humanized	humanized	humanized	humanized	humanized	humanized	humanized	humanized	humanized	humanized	humanized	humanized	humanized	humanized	without donor	without donor	without donor	without donor	without donor	without donor	without donor	without donor	without donor	without donor	without donor	without donor	without donor	without donor	without donor	without donor	without donor
								Treatment	0.9% Saline	0.9% Saline	0.9% Saline	0.9% Saline	0.9% Saline	0.9% Saline	0.9% Saline	0.9% Saline	0.9% Saline	0.9% Saline	0.9% Saline	0.9% Saline	50 mg/kg PB	50 mg/kg PB	50 mg/kg PB	50 mg/kg PB	50 mg/kg PB	50 mg/kg PB	50 mg/kg PB	50 mg/kg PB	50 mg/kg PB	50 mg/kg PB	50 mg/kg PB	50 mg/kg PB	0.9% Saline	0.9% Saline	0.9% Saline	0.9% Saline	0.9% Saline	0.9% Saline	0.9% Saline	0.9% Saline	0.9% Saline	50 mg/kg PB	50 mg/kg PB	50 mg/kg PB	50 mg/kg PB	50 mg/kg PB	50 mg/kg PB	50 mg/kg PB	50 mg/kg PB
								Time	72 h	72 h	72 h	72 h	72 h	72 h	72 h	72 h	72 h	72 h	72 h	72 h	72 h	72 h	72 h	72 h	72 h	72 h	72 h	72 h	72 h	72 h	72 h	72 h	72 h	72 h	72 h	72 h	72 h	72 h	72 h	72 h	72 h	72 h	72 h	72 h	72 h	72 h	72 h	72 h	72 h
UniProt Accession	Gene	Species	Specific Peptide	Peptide Sequence	Retention Time (min)	Neutral Mass	Modifications	Description	NMI_QEII_05080	NMI_QEII_05081	NMI_QEII_05082	NMI_QEII_05083	NMI_QEII_05084	NMI_QEII_05085	NMI_QEII_05086	NMI_QEII_05087	NMI_QEII_05088	NMI_QEII_05089	NMI_QEII_05090	NMI_QEII_05091	NMI_QEII_05092	NMI_QEII_05093	NMI_QEII_05094	NMI_QEII_05095	NMI_QEII_05096	NMI_QEII_05097	NMI_QEII_05098	NMI_QEII_05099	NMI_QEII_05100	NMI_QEII_05101	NMI_QEII_05102	NMI_QEII_05103	NMI_QEII_05122	NMI_QEII_05123	NMI_QEII_05124	NMI_QEII_05125	NMI_QEII_05126	NMI_QEII_05127	NMI_QEII_05128	NMI_QEII_05129	NMI_QEII_05130	NMI_QEII_05131	NMI_QEII_05132	NMI_QEII_05133	NMI_QEII_05134	NMI_QEII_05135	NMI_QEII_05136	NMI_QEII_05137	NMI_QEII_05138
Q9D826	Pipox	Mouse	yes	AEPDIMER	10.2367	959.438	NA	Peroxisomal sarcosine oxidase (PSO) (EC 1.5.3.1) (EC 1.5.3.7) (L-pipecolate oxidase) (L-pipecolic acid oxidase)	40958	41378.7	42799.9	26840.8	28235.1	33627.4	43689.4	45338.5	40418.3	44405.8	53686.8	57192.2	29659	32106.2	28359.6	39819.4	31091	34542.1	21078.4	21871.3	23789.4	22067.6	19338.9	26519.1	237892	275806	247223	306081	297885	312237	281922	269783	251104	311860	288862	319439	183460	167581	147934	156151	190798
Q9D826	Pipox	Mouse	yes	AEPDIMER	9.52105	975.432	[6] Oxidation	Peroxisomal sarcosine oxidase (PSO) (EC 1.5.3.1) (EC 1.5.3.7) (L-pipecolate oxidase) (L-pipecolic acid oxidase)	3333.85	3695.68	3798.41	1011.05	1624.04	1734.78	2387.8	3015.98	2262.57	4308.54	3790.64	2791.24	1962.67	959.932	1203.14	1532.42	1279.8	906.783	1033.56	1376.59	1552.6	1813.43	1402.71	1814.79	35702.5	28144.2	24993.5	47676.9	46171.7	58235.1	43292.2	41594.4	37663.9	47005.7	39490.5	47187.1	20831.3	18743.1	16165	18481.1	17022.8
Q99L20	Gstt3	Mouse	yes	APDHWYPQDLQTR	10.7713	1625.76	NA	Glutathione S-transferase theta-3 (EC 2.5.1.18)	378096	426420	449748	261723	256042	275134	742457	762485	748344	703102	703512	739303	392835	364455	405651	321451	344654	351264	193013	179354	190144	275134	257794	251895	3.19003e+06	3.12335e+06	2.8996e+06	2.57375e+06	2.64007e+06	2.23159e+06	2.45158e+06	2.43109e+06	2.28982e+06	3.52314e+06	3.2154e+06	3.2578e+06	1.46273e+06	1.41373e+06	1.42499e+06	1.64313e+06	1.85093e+06
Q99L20	Gstt3	Mouse	yes	APDHWYPQDLQTR	10.7713	1657.75	[4] Oxidation|[5] Oxidation	Glutathione S-transferase theta-3 (EC 2.5.1.18)	18904.4	15658.9	10010.7	7948.16	5621.62	10201.2	40432	39195.1	36189.8	34195.1	34890.9	39851.1	10812.8	9658.76	10299	6538.49	11255.2	10753.7	3812.68	2566.67	5188.1	7367.33	4931.81	10907	178079	207677	216114	159711	184154	142701	156844	126447	139023	192959	168215	171504	62257.7	77702.2	67472.7	82913.3	95776.7
P19096	Fasn	Mouse	yes	DCMLGMEFSGR	12.0031	1301.52	[2] Carbamidomethyl	Fatty acid synthase (EC 2.3.1.85) (Type I Fatty Acid Synthase) [Includes: [Acyl-carrier-protein] S-acetyltransferase (EC 2.3.1.38); [Acyl-carrier-protein] S-malonyltransferase (EC 2.3.1.39); 3-oxoacyl-[acyl-carrier-protein] synthase (EC 2.3.1.41); 3-oxoacyl-[acyl-carrier-protein] reductase (EC 1.1.1.100); 3-hydroxyacyl-[acyl-carrier-protein] dehydratase (EC 4.2.1.59); Enoyl-[acyl-carrier-protein]…	173978	266885	296876	212969	216901	194519	348502	315586	349895	204779	304203	296419	157374	194636	210034	183896	203454	161096	65571	90619	89976.7	157396	179630	153541	1.54499e+06	1.37646e+06	841000	217637	174379	184299	252112	266726	198933	137932	126039	176494	2.053e+06	2.15397e+06	2.65023e+06	2.69758e+06	2.51202e+06
P19096	Fasn	Mouse	yes	DCMLGMEFSGR	11.4234	1317.51	[2] Carbamidomethyl|[3] Oxidation	Fatty acid synthase (EC 2.3.1.85) (Type I Fatty Acid Synthase) [Includes: [Acyl-carrier-protein] S-acetyltransferase (EC 2.3.1.38); [Acyl-carrier-protein] S-malonyltransferase (EC 2.3.1.39); 3-oxoacyl-[acyl-carrier-protein] synthase (EC 2.3.1.41); 3-oxoacyl-[acyl-carrier-protein] reductase (EC 1.1.1.100); 3-hydroxyacyl-[acyl-carrier-protein] dehydratase (EC 4.2.1.59); Enoyl-[acyl-carrier-protein]…	14188.7	24407.5	26238.3	11610	14303	11689.1	23874	39988.4	19409.5	14384.9	30687.2	19514.1	8691.37	10446.2	19335.7	6803.2	18669.8	9042.62	0	7292.16	5410.92	8367.84	8506.13	12543.5	290212	249342	187151	26523.2	21715.9	36026.6	24775.3	33664.4	24577.9	11167.3	12160.2	13952	455506	445792	552249	524539	472496
Q64FW2	Retsat	Mouse	yes	EFPMYSGR	10.9229	985.432	NA	All-trans-retinol 13,14-reductase (EC 1.3.99.23) (All-trans-13,14-dihydroretinol saturase) (RetSat) (PPAR-alpha-regulated and starvation-induced gene protein)	2113.7	5465.93	5670.12	6892.61	3932.43	4483.92	21625	13938.7	20101.3	30174.4	42193.7	40030.7	11718.4	3508.42	8648.36	37275.6	34863.8	36307.8	1265.88	2160.12	4283.8	2860.69	8315.12	7052.94	162846	143169	127261	154198	147539	112138	281715	288190	273031	65452.6	69033.5	83171.3	249703	230512	265176	358454	305695
Q64FW2	Retsat	Mouse	yes	EFPMYSGR	10.3555	1001.43	[4] Oxidation	All-trans-retinol 13,14-reductase (EC 1.3.99.23) (All-trans-13,14-dihydroretinol saturase) (RetSat) (PPAR-alpha-regulated and starvation-induced gene protein)	0	0	0	0	0	0	0	966.516	103.632	618.229	3868.44	2171.37	0	0	0	2149.31	1967.78	1192.05	0	0	0	0	0	0	28196.2	20704.7	15774.8	28432.1	28006.5	22744	66698.4	57284.3	53891.1	7992.95	8457.67	3059.52	42788.9	38609.3	48384.3	58136.6	52029.9
Q80XN0	Bdh1	Mouse	yes	EVAEVNLWGTVR	12.1097	1371.72	NA	D-beta-hydroxybutyrate dehydrogenase, mitochondrial (EC 1.1.1.30) (3-hydroxybutyrate dehydrogenase) (BDH)	1.67459e+06	1.93692e+06	1.67126e+06	2.22945e+06	1.95874e+06	1.76898e+06	2.15906e+06	1.99572e+06	1.73299e+06	2.05356e+06	2.2599e+06	1.74863e+06	1.93969e+06	2.12201e+06	2.0375e+06	2.19513e+06	2.18712e+06	1.62193e+06	2.81081e+06	3.05751e+06	2.62212e+06	3.42756e+06	3.36518e+06	2.69787e+06	2.39108e+06	2.63188e+06	2.27253e+06	1.64822e+06	1.71917e+06	1.84549e+06	2.32248e+06	2.64723e+06	2.17771e+06	1.7348e+06	1.76021e+06	1.61632e+06	2.324e+06	2.82427e+06	2.31144e+06	2.54221e+06	2.67811e+06
Q80XN0	Bdh1	Mouse	yes	EVAEVNLWGTVR	14.574	1371.71	NA	D-beta-hydroxybutyrate dehydrogenase, mitochondrial (EC 1.1.1.30) (3-hydroxybutyrate dehydrogenase) (BDH)	4120.4	2123.91	1297.98	1490.81	837.614	0	4949.73	0	715.007	5619.1	4447.58	0	1047.54	1055.02	0	1560.15	0	1525.69	721.039	334.812	0	0	8466.88	0	4883.72	8367.92	6216.21	1852.66	3279.17	4628.97	5841.44	10566.4	8234.69	0	5770.85	2185.37	8467.13	9240.45	10254.5	15707.3	4649.55
Q9DBF1	Aldh7a1	Mouse	yes	EVALMVQER	10.8895	1073.55	NA	Alpha-aminoadipic semialdehyde dehydrogenase (Alpha-AASA dehydrogenase) (EC 1.2.1.31) (Aldehyde dehydrogenase family 7 member A1) (EC 1.2.1.3) (Antiquitin-1) (Betaine aldehyde dehydrogenase) (EC 1.2.1.8) (Delta1-piperideine-6-carboxylate dehydrogenase) (P6c dehydrogenase)	335435	431357	442096	313724	324846	313441	478612	478985	425173	449202	505590	483459	363941	333621	365057	358836	334759	333498	234424	230776	221944	347242	331929	326829	1.91204e+06	1.65017e+06	1.25882e+06	1.72319e+06	1.72406e+06	1.48252e+06	1.74328e+06	1.79178e+06	1.62377e+06	1.83356e+06	1.76931e+06	1.83291e+06	1.23216e+06	1.08833e+06	1.34518e+06	1.22387e+06	1.20162e+06
Q9DBF1	Aldh7a1	Mouse	yes	EVALMVQER	10.3214	1089.55	[5] Oxidation	Alpha-aminoadipic semialdehyde dehydrogenase (Alpha-AASA dehydrogenase) (EC 1.2.1.31) (Aldehyde dehydrogenase family 7 member A1) (EC 1.2.1.3) (Antiquitin-1) (Betaine aldehyde dehydrogenase) (EC 1.2.1.8) (Delta1-piperideine-6-carboxylate dehydrogenase) (P6c dehydrogenase)	45591.3	53704.6	56263.4	39407.2	36841.8	33964.9	77003.1	57474.3	49378.1	52373.5	71787.3	70600.8	58106.9	47243.8	61286.1	51663.6	50357	47873	42988.8	28861.7	32196	65373.9	68219.1	50281.8	292109	264653	248330	267318	293133	265148	333710	289311	272301	285984	236783	279471	198353	175937	191314	180982	166933
Q9D816	Cyp2c55	Mouse	yes	FLNLMER	11.7555	921.473	NA	Cytochrome P450 2C55 (EC 1.14.14.1) (CYPIIC55)	1259.82	1160.22	857.124	1021.73	631.284	0	4290.83	2854.23	7385.69	0	909.979	309.622	9421.14	9549.19	9457.18	1471.86	2882.18	3983.45	1790.77	1830.87	0	5869.71	7012.74	3987.89	3255.66	2009.89	0	1063.73	1390.11	1663.69	4057.27	0	1884.2	8592.01	8828.23	7602.78	39188.3	26129.2	33968.3	36678.9	22970.2
Q9D816	Cyp2c55	Mouse	yes	FLNLMER	11.1253	937.469	[5] Oxidation	Cytochrome P450 2C55 (EC 1.14.14.1) (CYPIIC55)	0	0	786.527	0	611.132	0	1525.39	1454.64	882.15	1993.61	913.448	0	1389.96	0	1607.68	6644.09	4065.43	5551.03	0	0	0	928.946	1308.07	871.343	790.264	0	0	0	0	0	0	0	0	0	918.519	0	1563.82	1334.61	2420.28	1489.83	1729.65
O35945	Aldh1a7	Mouse	yes	FPVLNPATEEVICHVEEGDKADVDK	12.1513	2810.34	[13] Carbamidomethyl	Aldehyde dehydrogenase, cytosolic 1 (EC 1.2.1.3) (ALDH class 1) (ALDH-E1) (ALHDII) (Aldehyde dehydrogenase family 1 member A7) (Aldehyde dehydrogenase phenobarbital-inducible)	43969.4	74945.4	67586.1	52232.9	61915.7	50396.8	145650	125867	111478	132523	208398	225399	17308.1	25581.2	38573.3	154052	118527	185599	13865.8	11199.9	9308.54	43120.6	54948.3	56104	873876	858818	594788	820854	794806	737080	959682	1.1066e+06	981738	1.07267e+06	1.45943e+06	1.16729e+06	1.05031e+06	849909	1.83303e+06	1.46233e+06	1.22489e+06
P24549	Aldh1a1	Mouse	yes	FPVLNPATEEVICHVEEGDKADVDK	12.1513	2810.34	[13] Carbamidomethyl	Retinal dehydrogenase 1 (RALDH 1) (RalDH1) (EC 1.2.1.-) (EC 1.2.1.36) (ALDH-E1) (ALHDII) (Aldehyde dehydrogenase family 1 member A1) (Aldehyde dehydrogenase, cytosolic)	43969.4	74945.4	67586.1	52232.9	61915.7	50396.8	145650	125867	111478	132523	208398	225399	17308.1	25581.2	38573.3	154052	118527	185599	13865.8	11199.9	9308.54	43120.6	54948.3	56104	873876	858818	594788	820854	794806	737080	959682	1.1066e+06	981738	1.07267e+06	1.45943e+06	1.16729e+06	1.05031e+06	849909	1.83303e+06	1.46233e+06	1.22489e+06
P51174	Acadl	Mouse	yes	GFYYLMQELPQER	12.6247	1672.79	NA	Long-chain specific acyl-CoA dehydrogenase, mitochondrial (LCAD) (EC 1.3.8.8)	1.88387e+06	2.49437e+06	2.40458e+06	1.63935e+06	1.68147e+06	1.72015e+06	2.58732e+06	2.43017e+06	2.58781e+06	3.50054e+06	3.55972e+06	3.47143e+06	2.09903e+06	2.06106e+06	2.29708e+06	2.76061e+06	3.14221e+06	3.11772e+06	2.04568e+06	1.99252e+06	2.01428e+06	2.2817e+06	2.20045e+06	2.19447e+06	1.19776e+07	1.23131e+07	154719	6.48127e+06	6.76391e+06	6.44684e+06	6.96414e+06	7.14723e+06	6.5693e+06	4.64633e+06	4.13362e+06	4.59106e+06	1.07942e+07	1.08724e+07	1.04381e+07	1.05701e+07	1.06592e+07
P51174	Acadl	Mouse	yes	GFYYLMQELPQER	12.0031	1688.79	[6] Oxidation	Long-chain specific acyl-CoA dehydrogenase, mitochondrial (LCAD) (EC 1.3.8.8)	288406	306097	307214	162942	227926	196878	305522	288403	257957	420377	392965	403604	270038	253833	366495	321620	348327	352032	304696	310867	281999	330944	333461	307624	1.40672e+06	1.48959e+06	157754	711551	717235	865900	950023	869488	798564	519957	405977	484106	1.25712e+06	1.40032e+06	1.2214e+06	1.30261e+06	1.28734e+06
P09103	P4hb	Mouse	yes	IKPHLMSQEVPEDWDK	10.7713	1950.95	NA	Protein disulfide-isomerase (PDI) (EC 5.3.4.1) (Cellular thyroid hormone-binding protein) (Endoplasmic reticulum resident protein 59) (ER protein 59) (ERp59) (Prolyl 4-hydroxylase subunit beta) (p55)	179135	251086	254015	145499	167476	146156	377386	353129	289462	170011	252136	306073	122865	103901	129668	262836	239397	238049	52065.2	38082.8	40430.7	115458	115992	103648	619497	602351	384796	579509	563534	396789	579145	600464	587303	570079	648420	570120	689937	534287	971500	723990	719512
P09103	P4hb	Mouse	yes	IKPHLMSQEVPEDWDK	10.3726	1966.94	[4] Oxidation	Protein disulfide-isomerase (PDI) (EC 5.3.4.1) (Cellular thyroid hormone-binding protein) (Endoplasmic reticulum resident protein 59) (ER protein 59) (ERp59) (Prolyl 4-hydroxylase subunit beta) (p55)	16627.7	19886.6	13174.9	8137.95	6767.28	4128.3	22381.5	31211.7	22705.1	8457.83	10701.7	30197.5	165.351	10374.1	7126.81	11971.1	12538.5	14647.8	2078.01	0	0	7097.44	2708.17	3102.79	80165.2	57024.9	48786.1	65157.9	59903.9	53000.8	76752.4	77582.6	74463.6	57260.3	59254.2	76662.8	77276.9	60206.1	102932	69799.4	72997.5
Q64FW2	Retsat	Mouse	yes	KEFPMYSGR	10.0847	1113.53	NA	All-trans-retinol 13,14-reductase (EC 1.3.99.23) (All-trans-13,14-dihydroretinol saturase) (RetSat) (PPAR-alpha-regulated and starvation-induced gene protein)	2117.46	2604.06	5754.87	3266.08	4736.06	4927.09	11388.1	8802.56	10555.2	12541.7	15453.8	16883.2	2075.1	3110	5037.13	17896.5	18774.3	19133.7	1842.26	1320.4	4996.17	1413.78	4370.93	1025.2	62472.5	59081.5	46735.2	56520.9	58210	45615.4	98925.9	110543	96227.6	30555.8	20664.8	28942	91690	85971.5	111582	130029	126299
Q64FW2	Retsat	Mouse	yes	KEFPMYSGR	9.58863	1129.52	[5] Oxidation	All-trans-retinol 13,14-reductase (EC 1.3.99.23) (All-trans-13,14-dihydroretinol saturase) (RetSat) (PPAR-alpha-regulated and starvation-induced gene protein)	72.0011	50.3711	50.0903	665.904	4.41823	3.05886	481.966	492.395	84.6926	566.995	1661.42	664.782	168.003	32.6266	12.1047	734.085	609.795	414.056	0.327234	722.158	14.424	1183.04	15.8699	540.759	9214.18	7242.4	5923.97	5572.68	9131.11	8375.85	26653.7	15738.6	18666.6	2208.29	2796.76	1720.01	14539.7	11432	14386.8	21397.5	17414.9
O35945	Aldh1a7	Mouse	yes	LADLMER	10.6889	846.426	NA	Aldehyde dehydrogenase, cytosolic 1 (EC 1.2.1.3) (ALDH class 1) (ALDH-E1) (ALHDII) (Aldehyde dehydrogenase family 1 member A7) (Aldehyde dehydrogenase phenobarbital-inducible)	728282	836188	843176	830543	850555	853028	1.08826e+06	1.08927e+06	1.04695e+06	1.13369e+06	1.20371e+06	1.33688e+06	826648	714320	881120	1.25789e+06	1.23085e+06	1.24002e+06	673406	710163	695333	769664	760160	758891	3.68217e+06	3.53456e+06	3.00553e+06	3.58125e+06	3.51119e+06	3.02786e+06	3.44804e+06	3.42779e+06	3.20546e+06	4.60218e+06	4.19117e+06	4.13279e+06	3.47868e+06	3.03577e+06	3.43349e+06	3.39852e+06	3.43747e+06
O35945	Aldh1a7	Mouse	yes	LADLMER	9.91293	862.421	[5] Oxidation	Aldehyde dehydrogenase, cytosolic 1 (EC 1.2.1.3) (ALDH class 1) (ALDH-E1) (ALHDII) (Aldehyde dehydrogenase family 1 member A7) (Aldehyde dehydrogenase phenobarbital-inducible)	72456.6	74799.1	73783.9	71138.8	76848.9	78841.8	132285	127998	108296	138455	169448	173509	69051.3	59148.8	77125.7	167399	147353	163841	38009.8	29829.1	32423.6	82421.4	78380.6	65535.4	603213	573411	455662	666006	660365	630197	683891	648999	590309	828224	789771	796701	623918	516461	588704	543027	525616
P24549	Aldh1a1	Mouse	yes	LADLMER	10.6889	846.426	NA	Retinal dehydrogenase 1 (RALDH 1) (RalDH1) (EC 1.2.1.-) (EC 1.2.1.36) (ALDH-E1) (ALHDII) (Aldehyde dehydrogenase family 1 member A1) (Aldehyde dehydrogenase, cytosolic)	728282	836188	843176	830543	850555	853028	1.08826e+06	1.08927e+06	1.04695e+06	1.13369e+06	1.20371e+06	1.33688e+06	826648	714320	881120	1.25789e+06	1.23085e+06	1.24002e+06	673406	710163	695333	769664	760160	758891	3.68217e+06	3.53456e+06	3.00553e+06	3.58125e+06	3.51119e+06	3.02786e+06	3.44804e+06	3.42779e+06	3.20546e+06	4.60218e+06	4.19117e+06	4.13279e+06	3.47868e+06	3.03577e+06	3.43349e+06	3.39852e+06	3.43747e+06
P24549	Aldh1a1	Mouse	yes	LADLMER	9.91293	862.421	[5] Oxidation	Retinal dehydrogenase 1 (RALDH 1) (RalDH1) (EC 1.2.1.-) (EC 1.2.1.36) (ALDH-E1) (ALHDII) (Aldehyde dehydrogenase family 1 member A1) (Aldehyde dehydrogenase, cytosolic)	72456.6	74799.1	73783.9	71138.8	76848.9	78841.8	132285	127998	108296	138455	169448	173509	69051.3	59148.8	77125.7	167399	147353	163841	38009.8	29829.1	32423.6	82421.4	78380.6	65535.4	603213	573411	455662	666006	660365	630197	683891	648999	590309	828224	789771	796701	623918	516461	588704	543027	525616
A8DUK4	Hbb-bs	Mouse	yes	LLGNMIVIVLGHHLGK	12.7257	1713.01	NA	Beta-globin (Globin a1) (Hemoglobin, beta adult s chain) (Hemoglobin, beta adult t chain)	137429	143229	120355	126014	105152	102109	191373	127300	420626	227940	229089	170156	159236	183959	165387	173582	145736	139002	112864	77062.4	88598.8	111845	56621.5	67747.6	759522	446721	544218	1.76381e+06	743328	926118	744461	847631	579321	642716	713226	729300	523106	527891	523910	480473	373798
A8DUK4	Hbb-bs	Mouse	yes	LLGNMIVIVLGHHLGK	12.0031	1729.01	[5] Oxidation	Beta-globin (Globin a1) (Hemoglobin, beta adult s chain) (Hemoglobin, beta adult t chain)	1773.53	2047.13	5022.09	83.3803	0	644.252	1455.13	4642.87	8371.02	3544.9	8576.57	2817.81	2113.48	3742.06	0	4446.27	3141.76	0	3188.75	0	0	0	0	0	41372.8	18159.7	15474.8	69958.7	34011.5	68975.9	45869.9	75053.3	60867.8	49440.5	55703.9	56111	21871.3	21405.3	26229.8	15609.6	24103.6
P37040	Por	Mouse	yes	LPFKPTTPVIMVGPGTGVAPFMGFIQER	13.4952	2986.58	NA	NADPH--cytochrome P450 reductase (CPR) (P450R) (EC 1.6.2.4)	200218	331803	376905	462871	463497	466470	984066	837396	1.10524e+06	1.79491e+06	1.96673e+06	1.61001e+06	512538	676691	598591	572752	850838	750637	320130	207462	276740	490895	457063	332638	1.53262e+06	1.64809e+06	103579	793459	814392	841266	765868	792139	767715	728990	925353	757071	1.72864e+06	1.92693e+06	1.61803e+06	2.70358e+06	2.61763e+06
P37040	Por	Mouse	yes	LPFKPTTPVIMVGPGTGVAPFMGFIQER	13.2399	3002.57	[11] Oxidation	NADPH--cytochrome P450 reductase (CPR) (P450R) (EC 1.6.2.4)	20716.8	44923.2	70337.3	33040.5	50957.7	31221.5	111737	128054	81569.2	162229	244659	222240	57936	60230.9	55885.5	71681.4	131970	75561.6	34280.8	35933.7	17750.4	46797.8	29342.8	14945.6	208718	212267	19772.2	124672	143092	78646.7	130828	89560.3	115200	74718.2	87277	107782	292845	320908	257355	356957	351082
P37040	Por	Mouse	yes	LPFKPTTPVIMVGPGTGVAPFMGFIQER	13.0689	3002.57	[22] Oxidation	NADPH--cytochrome P450 reductase (CPR) (P450R) (EC 1.6.2.4)	20850.7	34543.6	15232.1	13010.7	27302.4	29459	37878.8	39354.4	33444	93194.3	121757	73271.1	16126.3	38120.2	19696.7	22716	39778.8	14404.8	3128.92	25778.3	29520.1	23024.6	28173	24452.5	98383.2	94660.8	20716.1	55318.2	79328.6	76144	42482.9	46862.3	56947.7	35944	40795.6	44850.2	117135	116860	110709	152766	148779
Q8VC97	Upb1	Mouse	yes	LPWTEFAESAEDGLTTR	12.9662	1921.9	NA	Beta-ureidopropionase (EC 3.5.1.6) (Beta-alanine synthase) (N-carbamoyl-beta-alanine amidohydrolase)	4.43864e+06	6.98843e+06	7.29674e+06	4.76401e+06	5.53781e+06	5.55217e+06	8.50013e+06	7.55836e+06	7.83524e+06	6.73677e+06	8.37429e+06	8.34098e+06	4.73099e+06	5.99221e+06	6.79413e+06	4.2195e+06	5.19814e+06	4.85795e+06	4.13394e+06	4.34288e+06	4.63573e+06	4.6825e+06	5.04714e+06	5.39843e+06	4.26716e+07	3.76837e+07	1.67318e+07	2.71829e+07	2.76262e+07	2.74145e+07	5.09086e+07	5.02498e+07	4.92399e+07	3.89779e+07	3.74172e+07	4.29705e+07	2.35843e+07	2.27309e+07	2.57339e+07	2.61127e+07	2.73877e+07
Q8VC97	Upb1	Mouse	yes	LPWTEFAESAEDGLTTR	14.346	1921.91	NA	Beta-ureidopropionase (EC 3.5.1.6) (Beta-alanine synthase) (N-carbamoyl-beta-alanine amidohydrolase)	0	86.2862	0	0	0	0	0	0	0	0	0	0	0	188.71	1357.03	0	0	0	0	0	0	0	0	0	31159.5	16383.2	1763.42	15792.1	8673.53	10910.6	35605.8	63502.1	47337.9	37227.8	28998.7	42937.4	17621.8	7273.47	22848	17470.6	13081.1
Q8VC97	Upb1	Mouse	yes	LPWTEFAESAEDGLTTR	12.1345	1937.9	[3] Oxidation	Beta-ureidopropionase (EC 3.5.1.6) (Beta-alanine synthase) (N-carbamoyl-beta-alanine amidohydrolase)	4659.11	6905.66	13226	11511.6	14225.8	9840.4	8271.27	16697.4	15568.8	18212.8	13009.3	8151.29	5701.74	5171.01	7526.14	0	3717.96	1539.51	10620.3	3649.73	13508.4	14408.3	2155.04	11356	186781	138574	145346	159434	185669	126280	231620	221380	222468	195051	175773	203923	56969.5	109233	84529.4	78188.4	142854
Q8VC97	Upb1	Mouse	yes	LPWTEFAESAEDGLTTR	12.2341	1937.9	[3] Oxidation	Beta-ureidopropionase (EC 3.5.1.6) (Beta-alanine synthase) (N-carbamoyl-beta-alanine amidohydrolase)	2837.28	6691.9	4098.07	2582.67	3576.21	2454.25	3394.52	3091.29	5028.65	970.033	2721.63	3322.24	4089.26	0	1376.24	2470.05	0	774.733	1105.07	0	0	823.176	0	2150.69	109419	89519	65767.1	78240.6	71600	70903.3	125351	117555	118342	67677.7	81177.4	87955	32830.6	50995.2	40241.4	23478.8	65255.8
Q8VC97	Upb1	Mouse	yes	LPWTEFAESAEDGLTTR	12.9662	1937.9	[3] Oxidation	Beta-ureidopropionase (EC 3.5.1.6) (Beta-alanine synthase) (N-carbamoyl-beta-alanine amidohydrolase)	10423.6	51850.1	27163.8	51333.9	71783.4	36115.7	47344	36017.8	44050.2	42229.6	55307.2	46547.6	28167.3	45608.9	48585.4	62057	17296.9	77716	63931.9	41351.1	61634.2	58263.4	15904.9	49930.4	381475	359280	128382	251261	204707	243768	487579	487716	397222	363642	350927	438567	238893	198817	227323	258107	274673
Q62234	Myom1	Mouse	yes	NSLVLQWKPPVYSGR	11.8058	1742.95	NA	Myomesin-1 (Myomesin family member 1) (Skelemin)	1872.73	0	3080.08	4032.02	0	0	1796.38	1766.08	0	2821.05	4361.86	3470.88	1021.79	0	0	2401.19	0	5107.93	0	0	0	0	1280.5	0	5753.18	5505.6	169.797	3920.42	0	6117.28	8443.87	7550.29	4584.63	8947.11	6361.33	9172.58	13520.5	8367.97	5098.79	10527.1	7221.55
Q62234	Myom1	Mouse	yes	NSLVLQWKPPVYSGR	11.8224	1742.94	NA	Myomesin-1 (Myomesin family member 1) (Skelemin)	1641.82	0	0	563.712	2130.19	3680.87	0	2441.46	3055.15	0	6882.14	0	0	0	0	0	0	0	0	0	0	0	3875.44	0	0	0	3304.74	99.8183	3830.7	129.015	14603.5	5513.8	2.36064	1563.18	4127.36	0	4905.5	0	0	0	14.5171
Q9QZ85	Iigp1	Mouse	yes	TGVVEVTMER	10.6727	1119.56	NA	Interferon-inducible GTPase 1 (EC 3.6.5.-)	35446.4	53630.2	64736.4	43887.1	41312.1	37504	110105	121203	108652	79402.2	85426.5	102240	50799.8	39982	38927.3	141950	126371	144162	26495.6	16805.7	20995.7	38075.4	37598.7	42045.3	215610	176824	120285	131212	137850	89913.4	152433	170274	138646	111007	119283	118345	170070	148842	203911	136057	145022
Q9QZ85	Iigp1	Mouse	yes	TGVVEVTMER	10.0506	1135.55	[8] Oxidation	Interferon-inducible GTPase 1 (EC 3.6.5.-)	680.452	2141.16	1924.96	836.973	1318.25	2568.72	3976.23	8864.25	3220.85	2515.09	2395.2	4040.26	670.062	0	558.815	9937.46	9520.18	10844.8	1289.29	0	0	3931.67	481.078	994.418	10407.4	9550.31	4360.22	6675.18	4980.04	4454.81	12849	9807.79	8982.26	4313.43	4563.14	5314.77	10513.8	5710.76	4562.78	3732.22	4894.48
O35683	Ndufa1	Mouse	yes	VQYQWYLMER	12.036	1414.66	NA	NADH dehydrogenase [ubiquinone] 1 alpha subcomplex subunit 1 (Complex I-MWFE) (CI-MWFE) (NADH-ubiquinone oxidoreductase MWFE subunit)	371569	242596	263978	307624	343881	338228	284944	271389	301395	340230	386477	360144	341282	357644	395656	316808	336822	331127	476152	530158	549304	388206	455020	513565	497422	483055	506655	341327	284495	372705	549692	578043	553234	683906	575672	708035	489497	619057	568222	661828	664443
O35683	Ndufa1	Mouse	yes	VQYQWYLMER	12.1839	1414.67	NA	NADH dehydrogenase [ubiquinone] 1 alpha subcomplex subunit 1 (Complex I-MWFE) (CI-MWFE) (NADH-ubiquinone oxidoreductase MWFE subunit)	166415	415764	451563	426028	399883	450743	473558	523296	546020	937151	922887	807680	384176	373282	416214	516723	521439	492765	366682	387944	409114	454952	397144	416065	815312	845886	80820.8	214536	231798	245033	225505	191786	191497	169580	141675	196375	1.31533e+06	1.28382e+06	1.3626e+06	1.2884e+06	1.47478e+06
O35683	Ndufa1	Mouse	yes	VQYQWYLMER	11.7221	1430.66	[8] Oxidation	NADH dehydrogenase [ubiquinone] 1 alpha subcomplex subunit 1 (Complex I-MWFE) (CI-MWFE) (NADH-ubiquinone oxidoreductase MWFE subunit)	33633.8	37216	42049.5	36503.4	35367.2	40141.5	43268.4	39621.1	37724.7	98995.6	100883	81024.6	40898.9	20525.5	38549.1	50698.9	57816.8	55236.6	24033.7	40872	20085.7	41548.1	29523.2	30420.6	78874.5	88804	0	6807.9	10749.3	5444.95	11290.3	8311.34	14335.4	1432.54	5010.81	3963.3	161660	161067	140060	152223	159829
P07724	Alb	Mouse	yes	AADKDTCFSTEGPNLVTR	10.6061	1980.92	[7] Carbamidomethyl	Albumin	2.96485e+06	2.90501e+06	3.07834e+06	2.20754e+06	2.15064e+06	2.324e+06	2.51522e+06	2.67224e+06	2.46351e+06	2.76072e+06	2.68307e+06	2.68773e+06	3.73276e+06	3.45528e+06	3.82902e+06	3.26015e+06	3.48902e+06	3.22459e+06	1.89249e+06	1.79471e+06	1.70359e+06	2.18848e+06	2.01137e+06	1.97326e+06	3.89943e+06	4.26534e+06	3.80235e+06	8.74483e+06	9.44717e+06	8.99851e+06	7.34142e+06	7.3908e+06	6.88878e+06	6.91312e+06	6.08525e+06	6.15707e+06	3.73455e+06	3.47617e+06	3.40764e+06	2.83693e+06	3.22988e+06
Q9CPX6	Atg3	Mouse	yes	ADAGGEDAILQTR	10.5732	1315.64	NA	Ubiquitin-like-conjugating enzyme ATG3 (EC 2.3.2.-) (Autophagy-related protein 3) (APG3-like)	89.0001	0	3483.76	0	0	0	2305.97	5900.26	1500.71	6874.81	1217.65	0	0	2725.44	3885.28	0	0	5561.09	3.48441	0	0	0	1083	1444.58	23117.4	24261.9	33303	24518.4	20171.1	26961.7	24666.7	28860.4	19231.2	30936.8	24533.5	36642.2	17701.1	15648.8	16847.5	21726.2	21902.3
P20491	Fcer1g	Mouse	yes	ADAVYTGLNTR	10.4578	1179.59	NA	High affinity immunoglobulin epsilon receptor subunit gamma (Fc receptor gamma-chain) (FcRgamma) (Fc-epsilon RI-gamma) (IgE Fc receptor subunit gamma) (FceRI gamma)	122923	121804	136222	165833	164984	153470	132910	138209	109879	119129	89894.2	105780	131041	126081	147957	155732	152722	152998	180799	160656	129867	177225	146939	129768	35876.2	42799.1	33091.3	73020.6	80635.7	68347.8	93004.1	92282.7	86198.8	90275.3	74800.2	91493.8	44955.2	39568	43954.1	49496.8	47943.9
P54822	Adsl	Mouse	yes	ADAYFSPIHSQLEHLLDPSSFTGR	12.8452	2687.3	NA	Adenylosuccinate lyase (ASL) (EC 4.3.2.2) (Adenylosuccinase) (ASase)	101235	148374	128845	125534	152061	161532	263801	177684	161706	222747	248346	273630	75138.8	109389	91625.6	136608	147420	186878	32614.4	32965.5	63836	95635.2	100659	82719.9	403307	334118	265992	457245	448993	378309	535208	514661	423696	617669	768581	788363	343125	277447	279656	445609	330529
Q8R0F9	Sec14l4	Mouse	yes	ADDYFLLR	12.0851	1011.5	NA	SEC14-like protein 4	7049.51	7975.3	4166.94	7564.5	7767.18	6857.31	11360.2	16970.3	12822.4	9757.63	11754.5	16068.8	5543.46	4693.57	8592.11	29805.4	22363.5	29448.5	2605.49	3191.15	2282.54	7369.96	1977.94	2950.18	47349.7	52866.2	21760.9	42007.5	36246.8	51168.4	43380.8	43495.1	39653.5	31459	24375	22466.9	33481.8	35888.1	38343.4	43795.9	45424.5
P55937	Golga3	Mouse	yes	AELQAQLAALSTR	11.7221	1370.75	NA	Golgin subfamily A member 3 (Golgin-160) (Male-enhanced antigen 2) (MEA-2)	51975.8	68103.1	79321.2	84569.9	75866.7	65908.4	135657	130540	120096	126032	171103	147023	94770.2	86959	84793.7	113389	113466	112902	39439.2	47350.8	51909	84075.9	83510.9	79596.6	161571	125610	128186	196986	210606	207588	256499	263786	255154	340727	353458	403474	171246	179198	196962	172865	185061
Q6P6J9	Txndc15	Mouse	yes	AFPTLGFLALDASQHSSLSTR	12.8189	2218.14	NA	Thioredoxin domain-containing protein 15	70397.2	87456.6	38505.4	74346.3	60931.1	102735	183253	83263.7	88867.6	176314	198506	101045	73192.7	70931.7	58724.6	154042	177229	123733	86826.9	58750.1	61632.5	99381.8	51302.8	74472.6	324102	269593	199516	155993	157792	206603	369336	434063	308322	277403	378475	369986	446782	414113	358063	465058	385561
P10518	Alad	Mouse	yes	AGADIIITYFAPQLLK	13.9461	1732.98	NA	Delta-aminolevulinic acid dehydratase (ALADH) (EC 4.2.1.24) (Porphobilinogen synthase)	33250.6	21922.7	10743.2	27724.1	16511.3	16387.9	41718.4	24855.2	43237.9	33064.6	24277.7	18303.9	12322.9	32613	29249.2	22502.2	23544.3	11017.5	26115.8	5063.95	13820.3	31735.9	25458.7	5679.39	42839.1	42066.4	16002.5	29357	31989.1	42538.8	51700.9	102984	69028.8	26906.7	46557.9	53977.3	34415.6	14724.5	8136.15	31811.6	23215.3
Q9JKZ2	Slc5a3	Mouse	no	AGCSNIAYPR	10.805	1107.51	[3] Carbamidomethyl	Sodium/myo-inositol cotransporter (Na(+)/myo-inositol cotransporter) (Sodium/myo-inositol transporter 1) (SMIT1) (Solute carrier family 5 member 3)	12582.5	16624.2	13641.8	13800.2	12167.2	13361.1	22830.1	18072.8	20657.6	14176.8	16800.3	15734.5	16913.1	17741.3	20986.2	16510.3	24449.2	22669.5	16514.1	16592.1	14350	19818.6	22592.6	21457.1	45375.7	38798	49890.5	12323	14379.5	10261.3	16335.1	15603.8	6948.19	12068.9	8755.22	15310	77291	75848.6	79611.4	66494.6	80683.3
P54797	Tango2	Mouse	yes	AGGTWLGISTR	11.5727	1117.59	NA	Transport and Golgi organization 2 homolog (Ser/Thr-rich protein T10 in DGCR region)	140473	143813	152195	116626	112678	128197	220160	221845	217054	178752	212218	210867	141883	128431	159692	197004	193111	188542	111087	101740	93767.1	136980	143437	140133	363290	319510	283136	342019	341054	289612	527506	497267	479382	419721	401139	463642	247271	235081	263438	253554	258945
P50247	Ahcy	Mouse	yes	AGIPVFAWK	12.437	987.553	NA	Adenosylhomocysteinase (AdoHcyase) (EC 3.3.1.1) (CUBP) (Liver copper-binding protein) (S-adenosyl-L-homocysteine hydrolase)	6336.22	817.785	5960.12	6077.48	0	1070.52	4762.26	6992.73	3711.99	3180.82	3724.21	10197.4	4602.36	1678.07	2874.15	5530.22	1328.53	2203.82	1857.64	742.02	0	3964.72	3205.3	7714.84	38230.4	51508.6	33687.7	77789.3	57615.5	92010.5	53494.9	40891.6	56312.3	63880	91716.1	69871.6	48938.3	24602.7	47370.8	60671.7	71502.4
P11352	Gpx1	Mouse	yes	AHPLFTFLR	11.8551	1100.61	NA	Glutathione peroxidase 1 (GPx-1) (GSHPx-1) (EC 1.11.1.9) (Cellular glutathione peroxidase) (Selenium-dependent glutathione peroxidase 1)	1.13186e+06	1.04121e+06	1.03901e+06	1.02755e+06	897426	910649	1.61388e+06	1.6783e+06	1.50108e+06	1.5338e+06	1.76117e+06	1.52237e+06	899258	963211	1.00841e+06	817201	720654	798675	557243	506643	487243	951755	861802	795042	3.30999e+06	3.76848e+06	3.0619e+06	5.05285e+06	4.80885e+06	4.82334e+06	5.45826e+06	5.33227e+06	5.18003e+06	5.58e+06	5.43436e+06	5.67804e+06	2.39897e+06	2.23794e+06	2.50084e+06	2.5833e+06	2.40609e+06
Q9D0E1	Hnrnpm	Mouse	no	AIEMER	9.64083	747.357	NA	Heterogeneous nuclear ribonucleoprotein M (hnRNP M)	25877.8	28632.5	32284.8	38231.1	36988.6	39333.9	34283.7	30064.3	28408.2	19748.6	26105.6	27167.2	39889.1	32816.6	38616.4	27089.2	25708.5	25168.7	32040.9	30250.5	26913.1	40169.6	38308.6	35485.9	1112.14	1796.42	0	8054.12	8167.68	9155.27	10554.5	9279.1	7670.21	6690.63	7167.05	5977.33	2538.72	1456.31	3765.21	2019.67	1524.52
P40936	Inmt	Mouse	yes	AIQDAGCQVLK	10.3214	1201.61	[7] Carbamidomethyl	Indolethylamine N-methyltransferase (Indolamine N-methyltransferase) (EC 2.1.1.49) (EC 2.1.1.96) (Aromatic alkylamine N-methyltransferase) (Amine N-methyltransferase) (Arylamine N-methyltransferase) (Thioether S-methyltransferase) (TEMT)	1050.45	58.8594	0	0	0	765.776	0	0	937.598	1543.68	0	0	0	0	0	0	0	0	0	0	0	1342.88	0	2890.88	48305.1	51976.5	44129.3	52486.7	56097.6	53343.8	79118.6	60439.9	54261.5	62927.5	50436.9	52104.2	36130.4	33482.6	29182.2	28637.7	32901.4
Q99N32	Klb	Mouse	yes	ALLDSLVLR	12.2514	998.612	NA	Beta-klotho (BKL) (BetaKlotho) (Klotho beta-like protein)	128866	122478	111652	159140	118481	119550	107157	128277	102322	107366	117200	105295	169862	149720	171906	157076	146333	134624	186756	169470	151361	214746	172911	161910	0	0	0	0	0	0	0	0	0	0	0	0	0	0	0	0	0
P58281	Opa1	Mouse	yes	ALPSSEDLASLAPDLDK	12.4029	1740.88	NA	Dynamin-like 120 kDa protein, mitochondrial (EC 3.6.5.5) (Large GTP-binding protein) (LargeG) (Optic atrophy protein 1 homolog) [Cleaved into: Dynamin-like 120 kDa protein, form S1]	46074.6	55592.9	51296.9	45469.7	35988.4	55209.8	98610.5	86968.8	69118.6	53592.1	91877.4	72945.2	47802.7	38435.6	51335.2	67157.6	72290.6	66396.5	36186.7	32746.1	23806	47000.2	36391.4	36640.6	123536	137391	125587	62648.5	74592.7	59390.6	75444.5	80318.8	79246.8	44725.3	36105.4	41084	238834	207323	252825	257873	193202
Q8BGT5	Gpt2	Mouse	yes	ANIGDAHAMGQQPITFLR	11.5306	1938.98	NA	Alanine aminotransferase 2 (ALT2) (EC 2.6.1.2) (Glutamate pyruvate transaminase 2) (GPT 2) (Glutamic--alanine transaminase 2) (Glutamic--pyruvic transaminase 2)	39154.5	41691.4	49049.6	45075.4	37363.5	36355.5	55815.9	57763.2	65642.9	62394.2	68599.9	65390.5	26266.8	22259.5	35511.8	87369.8	54911	76046.4	22030.9	27966.7	19644.9	31219.3	31795.3	24453	99959	95117.5	89070	125967	112682	125693	102652	93511.1	101114	152746	148102	137143	103487	96114.3	85998.4	108902	116561
O35403	Sult3a1	Mouse	yes	ANYEHIIKDELGTR	10.8214	1657.84	NA	Amine sulfotransferase (EC 2.8.2.3) (SULT-X2) (Sulfotransferase 3A1) (ST3A1)	2318.69	897.618	2372.99	2671.84	772.503	1011.85	98.7869	2040.65	1927.87	417.804	0	0	0	1531.34	0	0	0	722.237	0	0	0	0	0	4.59634	40903.9	42781.9	26848.6	71704.3	69387.8	43073	106899	120837	124334	582811	586473	581721	163560	155189	177162	201971	244471
P28271	Aco1	Mouse	yes	ANYLASPPLVIAYAIAGTVR	14.4247	2059.14	NA	Cytoplasmic aconitate hydratase (Aconitase) (EC 4.2.1.3) (Citrate hydro-lyase) (Iron regulatory protein 1) (IRP1) (Iron-responsive element-binding protein 1) (IRE-BP 1)	54944	48583.3	16153.4	15434.8	45113.9	35254.8	68227.8	25059.3	29597.1	41218.7	55244.3	27055.7	41841.4	8018.23	8292.48	32560.7	44813.7	25865.8	12738.4	17233.2	7037.02	17958.2	19700.6	28263.6	119099	120196	88804.7	37921.3	37178.4	36309	107508	122102	66426.9	6368.1	31258.2	39595.8	87973	88557.1	41970.6	110220	81797.1
Q3TC93	Hs1bp3	Mouse	yes	APGATGLATR	9.5544	913.499	NA	HCLS1-binding protein 3 (HS1-binding protein 3) (HSP1BP-3)	6317.75	5909.96	6691.03	3692.7	5995.45	3790.53	10469.6	10456.8	10170.7	11759.2	12257.5	12270.5	7782.48	8269.89	10044.8	4703.21	5800.7	4221.38	4090.37	3363.49	3567.49	2823.78	3478.7	3380.45	31341.5	25895.8	20502.6	55768.6	71448.3	61363.3	71632.2	64531.2	66422.1	70942.1	70184.2	82520.5	8940.19	7445.44	10978.2	11881.5	8722.23
D3YXL0	Ccdc170	Mouse	yes	AQLHDCLSLDK	9.9987	1314.62	[4] Oxidation|[6] Carbamidomethyl	Coiled-coil domain-containing 170	49163.2	65040.5	78058.7	55712.6	70485.9	55675.8	50393.6	45373.5	44557.6	23603.2	33149.6	40395.1	45251.2	52644	60951.1	34151.8	48107.2	47601.9	43657.7	38644.7	43851.7	66068.5	69790.9	71844.6	933.307	916.024	892.582	346.287	356.283	921.452	20.9764	1092.26	658.046	879.485	813.619	1432.08	1003.36	579.596	589.085	731.315	698.431
Q71KU9	Fgl1	Mouse	yes	AQVHQLETR	9.0087	1080.57	NA	Fibrinogen-like protein 1 (Fibrinogen-related protein 1) (Mfrep-1) (Liver fibrinogen-related protein-1) (Mfire-1)	0	0	649.182	0	0	0	1443.64	1539.26	1681.96	0	569.994	0	0	0	0	0	0	0	0	0	0	0	0	0	2038.65	4953.6	1794.55	2576.47	3518.77	1116.24	4693.38	3140.18	3839.01	4798.73	1586.48	4393.79	1250.4	2315.47	2331.67	1889.45	1180.17
Q9D1J1	Necap2	Mouse	yes	ASEWQLDQPSWSGR	11.672	1645.75	NA	Adaptin ear-binding coat-associated protein 2 (NECAP endocytosis-associated protein 2) (NECAP-2)	56392.2	76632.2	71049.9	79483.7	63197	71124.5	102616	104503	109951	58802.2	106811	112708	78140.1	82079.1	76295.2	71872.6	92460.5	104033	70383.8	50852.8	72201.3	78832.3	82974.5	65586.5	58855.5	69560.8	28769.7	97363	88493.6	78748	104217	102858	102187	100274	88598	104466	45925.2	42297.1	52605.7	38239.5	33637.3
A2AAJ9	Obscn	Mouse	yes	ASLIIR	10.5567	671.432	NA	Obscurin (EC 2.7.11.1) (Obscurin-RhoGEF) (Obscurin-myosin light chain kinase) (Obscurin-MLCK)	31779.4	47533.7	50510.4	41614	54830.3	48601.3	53563.4	53631.1	51689.8	42825.9	50951.1	57779.7	49121.5	48432.3	64580	55407.2	68859.8	70572.7	44562	42760.3	47107.3	55951	53200.4	60327.5	77604.2	61726.2	51643.9	114452	136547	105560	37138.7	39045.4	36036.4	31692.8	29863.7	34131.7	45549.3	47101	47261.7	54722	55334.3
Q3UPF5	Zc3hav1	Mouse	yes	ASQEFLEDGDPDGLFSR	12.2853	1881.84	NA	Zinc finger CCCH-type antiviral protein 1 (ADP-ribosyltransferase diphtheria toxin-like 13) (ARTD13) (Inactive Poly [ADP-ribose] polymerase 13) (PARP13)	9734.25	21634.9	22252.9	43279.9	22926.8	38549.9	37915.8	59304	46903	32804.1	59843.3	83857.2	22272.6	19046.9	26024.7	45723.7	76349.1	56018.1	2660.43	22811.5	17967.4	21425	41580	30318.9	87353.2	49916	40440.8	35394	51967.4	36436.8	105431	132419	89255.2	70966	72598.6	83040.4	108791	75801.5	148657	122517	102351
Q9CZW5	Tomm70	Mouse	yes	ATFYLLIGSANAAKPDLDK	12.1677	2007.07	NA	Mitochondrial import receptor subunit TOM70 (Mitochondrial precursor proteins import receptor) (Translocase of outer membrane 70 kDa subunit) (Translocase of outer mitochondrial membrane protein 70)	104762	176474	141242	162171	169013	140660	268838	264489	210003	303449	318623	288246	140700	142815	164138	296449	306730	248221	133968	150760	161959	221436	232192	193275	1.3194e+06	1.3082e+06	627621	802988	919033	979094	974837	998737	910535	1.14518e+06	1.1713e+06	1.0882e+06	1.88276e+06	1.94121e+06	1.69131e+06	1.97613e+06	2.15565e+06
Q02053	Uba1	Mouse	yes	AVTLHDQGTTQWADLSSQFYLR	12.3859	2536.23	NA	Ubiquitin-like modifier-activating enzyme 1 (EC 6.2.1.45) (Ubiquitin-activating enzyme E1) (Ubiquitin-activating enzyme E1 X) (Ubiquitin-like modifier-activating enzyme 1 X)	158139	232051	172162	230698	182584	169475	285114	182241	232245	360652	358001	236317	176900	220034	114401	217353	270651	245390	143227	156306	113347	205636	216432	142255	268989	258161	12040.4	131385	137619	191430	215380	303445	179147	145368	179920	239664	311683	255372	196398	292433	236349
Q9D2D7	Znf687	Mouse	yes	AVVLPGGNATSPKTMTK	12.9488	1670.9	NA	Zinc finger protein 687	3.30979e+06	4.28894e+06	4.01109e+06	3.96568e+06	4.12057e+06	3.92359e+06	3.60994e+06	3.22897e+06	3.08932e+06	3.17442e+06	3.44292e+06	3.16418e+06	3.78194e+06	4.46248e+06	4.51842e+06	4.5864e+06	5.35447e+06	4.74684e+06	6.88349e+06	5.84357e+06	5.84163e+06	6.18945e+06	5.71949e+06	5.45372e+06	12573.3	21533.7	99242.2	16508.2	25485.3	28553.7	37413	19436.8	37845.1	40571.8	27284	19781.1	21813.9	43010.7	17178.1	25695.7	14102.5
Q9JLM9	Grb14	Mouse	yes	AYFFLR	12.1179	815.432	NA	Growth factor receptor-bound protein 14 (GRB14 adapter protein)	10427.5	21106.8	7339.51	13059.2	12453.8	12710.2	13735.3	14795.9	18987.8	18801.5	18831.9	19323.4	6796.65	6317.9	15474.7	24160.9	21974.2	25531.3	4645.31	10257.7	11300.8	14512.7	20004.6	13939.5	77431.6	63124.3	61867.9	43966.1	39506	43120	33102.7	29173.3	29885.7	36325.3	26733.9	34437.1	85199.9	84291.5	83805.2	80292.5	105170
P55200	Kmt2a	Mouse	no	CEFCQKPGATVGCCLTSCTSNYHFMCSR	14.6415	3417.36	[1] Carbamidomethyl|[4] Carbamidomethyl|[13] Carbamidomethyl|[14] Carbamidomethyl|[18] Carbamidomethyl|[26] Carbamidomethyl	Histone-lysine N-methyltransferase 2A (Lysine N-methyltransferase 2A) (EC 2.1.1.354) (ALL-1) (Cysteine methyltransferase KMT2A) (EC 2.1.1.-) (Myeloid/lymphoid or mixed-lineage leukemia) (Myeloid/lymphoid or mixed-lineage leukemia protein 1) (Zinc finger protein HRX) [Cleaved into: MLL cleavage product N320 (N-terminal cleavage product of 320 kDa) (p320); MLL cleavage product C180 (C-terminal clea…	0	4113.97	6791.44	10500.8	0	5534.76	5486.45	7889.52	3884.24	0	0	7699.39	175.993	3677.25	5815.2	6340.22	12933	3460.66	9141.3	14799.6	5565.8	14414.2	9993.55	9305.45	14254.1	950.886	0	8703.43	4546.52	29862.9	0	5108.87	8577.18	0	10459.8	20898.4	15783.5	349.003	3907.41	343.929	9605.73
Q9QUH0	Glrx	Mouse	yes	DCIGGCSDLISMQQTGELMTR	12.4029	2371.03	[2] Carbamidomethyl|[6] Carbamidomethyl	Glutaredoxin-1 (Thioltransferase-1) (TTase-1)	188089	288418	265292	243263	214751	212902	385481	347054	370924	501254	630885	459966	173818	202256	153427	299173	356351	326105	106123	104649	103429	239448	276121	171576	949321	1.2354e+06	1.14735e+06	1.40637e+06	1.5001e+06	1.8251e+06	1.7366e+06	2.11897e+06	1.96487e+06	2.44826e+06	2.71232e+06	2.18315e+06	880120	1.04186e+06	806083	963088	1.0892e+06
Q6PB66	Lrpprc	Mouse	yes	DESSDNFGSFFLR	13.1715	1519.66	NA	Leucine-rich PPR motif-containing protein, mitochondrial (130 kDa leucine-rich protein) (LRP 130) (mLRP130)	697187	848859	852599	723144	791278	795201	1.15315e+06	1.10827e+06	1.18617e+06	1.13838e+06	1.13958e+06	1.18076e+06	732889	802478	928716	1.546e+06	1.74929e+06	1.69718e+06	728103	849974	885504	829389	868360	908332	2.64241e+06	2.48044e+06	746294	1.01924e+06	962948	1.09434e+06	1.45645e+06	1.40418e+06	1.29286e+06	1.00067e+06	928685	1.02485e+06	4.54431e+06	4.27054e+06	4.70937e+06	4.32793e+06	4.86196e+06
Q9CQE1	Nipsnap3b	Mouse	yes	DKEWQER	9.06633	989.456	NA	Protein NipSnap homolog 3B (NipSnap3B) (NipSnap-related protein) (Protein NipSnap homolog 3A) (NipSnap3A)	4572.34	2705.11	2316.76	2741.46	943.795	2548.7	4381.67	5350.32	5043.38	5407.97	4034.4	5101.87	2854.7	1371.49	5458.09	1947.24	2151.32	4001.83	1123.96	0	1626.48	1724.93	1423.82	2704.99	17212.7	17612.7	19917.8	29814.7	23015.5	25894.4	28390.1	24052.1	24744.2	27813.5	26922.4	30140.6	12153	9724.55	7925.53	11959.6	9010.34
Q91W90	Txndc5	Mouse	yes	DLDSLHSFVLR	11.9208	1300.68	NA	Thioredoxin domain-containing protein 5 (Endoplasmic reticulum resident protein 46) (ER protein 46) (ERp46) (Plasma cell-specific thioredoxin-related protein) (PC-TRP) (Thioredoxin-like protein p46)	79150.2	74689.2	90667.6	91955.7	69654.5	80681.5	143441	170888	134562	135155	146756	136260	89335.1	85867.1	104574	124647	130039	116337	59716.6	52705	35325.9	85466.6	85476.7	70202.3	195538	229669	167310	195616	151949	209090	236727	209947	214613	253477	252133	222834	197233	194075	200963	199039	210123
Q91X91	Qprt	Mouse	yes	DNHVVAAGSMER	9.47778	1284.59	NA	Nicotinate-nucleotide pyrophosphorylase [carboxylating] (EC 2.4.2.19) (Quinolinate phosphoribosyltransferase [decarboxylating]) (QAPRTase) (QPRTase)	7002.34	6725.86	9014.54	8467.52	8672.83	6121.5	15845.4	14747.7	14935.3	10310.9	9932.72	8656.33	8965.77	5657.07	5634.77	9741.25	6442.05	7389.56	2879.94	3180.83	1690.07	7988.16	7426.3	6016.92	37045.4	33405	14324.9	39662.4	31830	41106.4	43014.6	48748.8	41914.9	47599.2	56110.4	47766.4	24403.5	19149.2	26493.1	29834	23813
P42225	Stat1	Mouse	no	DQQPGTFLLR	11.7391	1173.61	NA	Signal transducer and activator of transcription 1	74563.5	88737.3	73390.2	87485.6	83876.7	84286.6	89230.1	71214.5	61109.2	52403.8	63473.6	65241	90127.5	78766.4	83191	116397	106419	107451	108400	98081.3	108318	108424	98823.1	108138	1041.6	0	0	0	1165.7	0	0	0	0	0	0	0	0	0	1734.85	0	0
Q8CFA2	Amt	Mouse	yes	DSHVDSHLHTR	8.65182	1302.6	NA	Aminomethyltransferase, mitochondrial (EC 2.1.2.10) (Glycine cleavage system T protein) (GCVT)	11572.7	5751.79	4917.15	3001.12	2998.5	2316.65	5273.11	8235.86	6260.46	3983.22	8851.96	5319.88	1396.2	1690.61	5850.36	1375.47	1393.09	2624.98	1195.17	857.64	727.176	685.319	1734.13	1329.62	29889.5	39640	25642	19774.6	21168	17233.7	15831.8	22668.6	24565.2	24572.1	16209.3	19929.6	27913.7	26395.7	22835	22952.1	25316.5
P07724	Alb	Mouse	yes	DTCFSTEGPNLVTR	11.2575	1595.72	[3] Carbamidomethyl	Albumin	288137	309653	291780	255556	217952	263847	259125	305422	253579	231583	199594	196466	451345	385970	392003	399159	398379	420986	251319	242499	249327	309724	269930	236458	434829	482842	377674	1.07292e+06	999469	1.05743e+06	863975	840982	781953	758287	699816	717828	441837	387782	369732	309763	354955
Q9D0M3	Cyc1	Mouse	yes	DVATFLR	11.6059	820.444	NA	Cytochrome c1, heme protein, mitochondrial (EC 7.1.1.8) (Complex III subunit 4) (Complex III subunit IV) (Cytochrome b-c1 complex subunit 4) (Ubiquinol-cytochrome-c reductase complex cytochrome c1 subunit) (Cytochrome c-1)	53265.8	48195.4	55704.7	58734.1	41279.6	45250.6	85861.4	84066.4	80807.3	101997	107175	109503	50522.8	46103.9	61807.9	116822	105491	103273	35728.9	27967.8	33842	51706.9	40921.4	42699	279271	309323	286532	337576	307887	342000	268422	247280	231746	213910	207463	202950	320893	288793	278199	296521	306369
Q569X9	Cyp2c67	Mouse	yes	EAFIDHGEEFSGR	10.4746	1492.66	NA	Cytochrome P450, family 2, subfamily c, polypeptide 67	46618.3	67446.3	89836.7	69435.2	71264.9	78316.7	179356	167044	188868	91068.5	96464.7	126442	91856.7	77223.4	109354	94875.2	121142	105944	49573.7	39313.8	61043.5	67079.7	47306.2	63963.7	262827	208907	163557	286105	326049	231104	211708	221288	190449	274986	240984	328181	483024	377228	534701	574730	477716
K7N6C2	Cyp2c68	Mouse	yes	EAFIDYGEEFSGR	11.9535	1518.66	NA	Cytochrome P450, family 2, subfamily c, polypeptide 68	200949	265316	234256	141682	160489	139477	300770	282178	323000	198729	249449	269841	148709	185489	169496	152291	175987	185901	96317	113118	143405	187007	219704	239064	664605	505677	226656	366634	318903	303623	457123	458631	397457	393783	372046	466248	738972	736247	917400	932139	796837
Q9CZS1	Aldh1b1	Mouse	yes	EAGFPPGVVNIITGYGPTAGAAIAQHMDVDK	13.2399	3095.54	NA	Aldehyde dehydrogenase X, mitochondrial (EC 1.2.1.3) (Aldehyde dehydrogenase family 1 member B1)	3.37991e+06	7.31942e+06	6.64635e+06	6.14473e+06	7.3556e+06	6.4463e+06	8.99214e+06	6.00887e+06	7.96317e+06	7.16761e+06	9.95664e+06	8.50964e+06	4.92074e+06	6.75788e+06	5.01504e+06	4.54483e+06	6.82681e+06	5.04799e+06	4.0875e+06	3.893e+06	4.00238e+06	6.83098e+06	7.37088e+06	5.41144e+06	9.4736e+06	8.13724e+06	7.93844e+06	3.2668e+06	3.8814e+06	3.30869e+06	7.47184e+06	8.79839e+06	6.07199e+06	4.99204e+06	7.36265e+06	6.06535e+06	8.46585e+06	7.0697e+06	9.68836e+06	1.10991e+07	9.24103e+06
O35945	Aldh1a7	Mouse	yes	EAGFPPGVVNIVPGYGPTAGGAISSHMDIDK	12.2006	3068.49	[27] Oxidation	Aldehyde dehydrogenase, cytosolic 1 (EC 1.2.1.3) (ALDH class 1) (ALDH-E1) (ALHDII) (Aldehyde dehydrogenase family 1 member A7) (Aldehyde dehydrogenase phenobarbital-inducible)	469154	780753	640737	686394	792730	569121	1.33307e+06	1.1867e+06	989888	1.29089e+06	1.72695e+06	1.44654e+06	540862	607977	531073	1.41958e+06	1.69696e+06	1.25068e+06	359308	245273	264088	760117	796357	719958	6.79875e+06	5.68567e+06	5.48045e+06	4.31642e+06	5.24138e+06	4.88458e+06	7.36125e+06	7.44369e+06	6.43275e+06	7.43063e+06	9.07688e+06	7.68102e+06	7.81154e+06	7.53608e+06	8.84651e+06	7.49781e+06	7.334e+06
Q9D816	Cyp2c55	Mouse	yes	EALDDLGEEFSGR	11.8717	1436.64	NA	Cytochrome P450 2C55 (EC 1.14.14.1) (CYPIIC55)	24117.6	31186.8	16093.6	33741.1	26823.2	14990.2	127633	118651	115353	22055.9	37926.8	33070.8	105466	141437	153526	60679.6	63001.4	44321.5	76586.6	57091.3	85284.1	124299	139300	133937	72977.7	57925.8	20227.5	39391.3	27395	60021.5	59819.6	43276	43225.8	111842	103236	138323	274564	224181	353359	309309	237871
B2RXZ2	Cyp2a22	Mouse	yes	EALEDNAEEFSGR	10.6061	1465.63	NA	Cyp2a22 protein (Cytochrome P450, family 2, subfamily a, polypeptide 22)	9740.67	4270.77	12549.1	6807.14	10804.9	8409.98	12503.5	11672.6	10015.7	5120.02	14154.5	16489.6	10461.6	3120.99	5795.03	22670.2	24812.5	15010.9	10664	911.447	4362.3	5770.74	4765.71	7966.62	63459.2	54870.9	38724.2	12630.7	13443.8	9405.42	54546.2	56647.2	35512.6	3642.29	5054.93	7351.39	85073.8	77146.2	108593	71465	51828
E9PXC3	Cyp2c69	Mouse	yes	EALIDHGEVFSGR	10.7213	1428.7	NA	Cytochrome P450, family 2, subfamily c, polypeptide 69	0	662.165	1226.36	0	3476.22	1455.57	3386.2	0.245993	2268.62	0	778.197	2767.73	986.854	1585.12	1033.53	0	0	0	0	0	1328.67	0	2097.1	2388.04	68430.1	60046.9	38657.9	14004.9	25336.4	19424.5	11248.3	13020.8	16835.9	37101.8	39769.6	25893.2	5215.4	0	11840.3	10564.3	18711.7
P12790	Cyp2b9	Mouse	yes	EALVDHAEAFSGR	10.4746	1400.67	NA	Cytochrome P450 2B9 (EC 1.14.14.1) (CYPIIB9) (Cytochrome P450 clone PF26) (Cytochrome P450-16-alpha) (Testosterone 16-alpha hydroxylase)	28068.2	34020.5	38438.5	31308.9	42511.8	30188	48546.4	41621.5	53984.4	36165.8	43813	44474	23320.8	19124.4	24256.7	68336.3	59825.1	63915.2	11797.1	11009.2	10609.2	32431	30730.1	36812.5	245853	194770	150331	129145	135667	94942.1	237356	252777	202780	106596	83224.3	90891.3	224076	166528	247284	219684	187327
P56593	Cyp2a12	Mouse	yes	EALVDHAEEFSGR	10.4494	1458.67	NA	Cytochrome P450 2A12 (EC 1.14.14.1) (CYPIIA12) (Steroid hormones 7-alpha-hydroxylase) (Testosterone 7-alpha-hydroxylase)	711241	907703	976043	505595	600831	514716	599768	596354	587937	415725	465189	535568	603353	574500	639609	724650	847355	812099	242874	246303	280416	406793	429940	428772	3.69011e+06	3.1384e+06	2.5422e+06	1.65368e+06	1.71493e+06	1.30954e+06	2.27009e+06	2.32246e+06	2.02332e+06	1.22417e+06	1.0696e+06	1.45444e+06	2.2309e+06	1.8812e+06	2.52763e+06	3.85401e+06	3.41884e+06
P33267	Cyp2f2	Mouse	yes	EALVDKGEEFSGR	10.1359	1435.69	NA	Cytochrome P450 2F2 (EC 1.14.14.-) (CYPIIF2) (Cytochrome P450-NAH-2) (Naphthalene dehydrogenase) (Naphthalene hydroxylase)	222046	295983	309623	223973	249377	241469	485161	444987	462817	199995	243748	329088	134823	130103	134591	463168	571879	569760	56670.9	54479.9	66135.9	121989	117504	132243	3.00317e+06	2.65472e+06	2.01896e+06	1.55012e+06	1.62876e+06	1.21071e+06	1.74381e+06	1.75276e+06	1.62314e+06	1.36795e+06	1.2738e+06	1.5125e+06	2.67606e+06	2.35932e+06	3.05902e+06	2.79699e+06	2.45538e+06
P12791	Cyp2b10	Mouse	yes	EALVGQAEAFSGR	11.0741	1333.66	NA	Cytochrome P450 2B10 (EC 1.14.14.1) (CYPIIB10) (CYPIIB20) (Cytochrome P450 2B20) (Cytochrome P450 clone PF3/46) (Cytochrome P450-16-alpha) (P24) (Testosterone 16-alpha hydroxylase)	29142.5	26662.4	29204.4	36808.3	16545.6	17183.3	25283.9	21427.2	22627.5	35075.7	30027.4	39339.4	1.87448e+06	1.83492e+06	1.95308e+06	355780	348724	343908	721132	657102	785070	1.63515e+06	1.73404e+06	1.70624e+06	809247	667143	571405	624517	650984	513403	834720	830255	779235	7.67338e+06	7.46476e+06	8.07911e+06	8.14844e+06	7.47458e+06	1.00386e+07	1.10287e+07	9.64752e+06
Q80VA5	Sh3tc2	Mouse	yes	EALYYAKVYCR	12.5736	1434.7	[10] Carbamidomethyl	SH3 domain and tetratricopeptide repeat-containing protein 2	8.13607e+06	1.15906e+07	9.75001e+06	9.98555e+06	1.06859e+07	9.52208e+06	8.09354e+06	6.88199e+06	6.34791e+06	5.75656e+06	7.14539e+06	6.31042e+06	1.03496e+07	1.16959e+07	1.0324e+07	6.63476e+06	7.69781e+06	6.25351e+06	1.59026e+07	1.51453e+07	1.6206e+07	1.89634e+07	1.84491e+07	1.67544e+07	10001.6	15758.5	130245	10472.5	19830.7	12090.7	5367.37	2328.97	0	5135.74	11556.8	3358.54	13507.9	7938.55	4204.42	1199.84	4864.19
Q9EQ80	Nif3l1	Mouse	yes	ECLVIR	10.4409	788.42	[2] Carbamidomethyl	NIF3-like protein 1	2890.34	5534.73	6175.91	6630.76	6886.6	5477.11	11367.8	10079.9	9151.63	8054.88	12304.7	15815.8	4477.02	4094.48	7135.54	10037.5	10278.6	9355.35	3767.42	3876.89	3000.75	6877.64	4698.21	10509.9	32564.2	20135.7	16327.8	23750.5	25094	16547.7	22823.7	23831.8	20699.7	27628.7	26184.4	34073.5	31662	31642	35889.3	40655	31095.6
Q3TBD2	Arhgap45	Mouse	yes	ECNSYVYFQGAECEECCLACHKK	14.4686	2957.15	[2] Carbamidomethyl|[13] Carbamidomethyl|[16] Carbamidomethyl|[17] Carbamidomethyl|[20] Carbamidomethyl|[21] Oxidation	Rho GTPase-activating protein 45 (Minor histocompatibility protein HA-1)	18608	24861.4	1911.66	10741.3	18996.1	21317.5	20335.8	18045.4	10948.5	13957.1	4209.64	21546.6	11631	17468	9573.07	24353.4	21275.3	27068.5	28796.4	23101.1	22899.9	8267.44	21527.1	12457.7	16452.4	10048.7	19736.1	9181.05	26246.6	11826.5	25529.9	14847	13288.8	21201.5	7192.47	26590.3	3017.94	3612.27	24145.9	23907.4	23207.9
Q9JLF6	Tgm1	Mouse	yes	EHHTDEFEYDELIVR	11.3069	1930.87	NA	Protein-glutamine gamma-glutamyltransferase K (EC 2.3.2.13) (Epidermal TGase) (Transglutaminase K) (TG(K)) (TGK) (TGase K) (Transglutaminase-1) (TGase-1)	11076.3	15136.3	14155.8	4641.67	4838.51	3602.01	36296.1	27739.3	25453.9	4678.26	9346.7	9072.36	3309.9	1188.36	773.531	3190.04	0	336.215	1515.83	1234.03	304.073	2913.38	0	8350.6	179316	116600	38809.4	129933	103172	85612	117048	132898	111517	51845.3	62188.2	67536.5	170379	133513	192633	176016	125195
Q91WL5	Cyp4a12a	Mouse	yes	EIQSLLGDGTSITWNDLDK	12.9825	2104.03	NA	Cytochrome P450 4A12A (EC 1.14.14.1) (CYPIVA12)	4558.33	11911.1	1097.02	15517.4	5141.38	11537.5	12748.5	12841.1	20611	6286.36	2756.29	17531.4	11403.4	11118.2	19.4165	14923.7	65120.3	48874.6	31232.7	114.386	3976.21	5998.07	19025	20277.2	15114.9	11649.8	22549.1	47974.8	3499.38	20078.8	8543.74	5795.6	18481.2	0	37663	1799.76	46444.9	23917.9	38114.9	76164	39920.5
Q9EQK5	Mvp	Mouse	yes	EMTEALGPGTIR	10.9559	1273.63	NA	Major vault protein (MVP)	28512.9	29447.1	25622.5	36340.7	30623.3	27234.5	51678.5	60997.6	55394.5	61306.6	64042.4	61189.5	45232.7	34483.7	25768.7	73470	43173.8	54092.8	25869	25905.8	23163.9	30964.8	38700.1	39323.4	31849.1	25113.4	21278.6	21965.2	20543.8	8680.3	30861.1	22575.9	28499.7	8878.81	15504.7	11344.8	37563.8	34813.5	46099.5	35050.6	30377.7
Q91XA2	Golm1	Mouse	yes	EQLVIR	10.3214	756.448	NA	Golgi membrane protein 1 (Golgi membrane protein GP73) (Golgi phosphoprotein 2)	15035.5	19567.1	22665.1	20466.5	24740.5	17498.7	51050.2	52883	48653.8	29656.5	44232.4	53877.1	27123.8	18115.6	27940.4	39675.3	39574.9	32855.8	15975.2	10179.6	13160.2	27530.4	24839.3	27912.6	46211.4	36294	23160.3	47278.5	51011.1	33595.4	78271.5	73055.9	65691.8	67963.7	55847.5	71028.3	42988.1	33691.3	45637.2	40501.2	41914.6
Q8BIW1	Prune1	Mouse	yes	EQVDKDLDK	8.95973	1088.53	NA	Exopolyphosphatase PRUNE1 (EC 3.6.1.1) (PRUNEM1)	16077.5	19141.3	19548.6	13626.5	20487	16509.4	52790.7	46399.2	59106.3	41976.9	59673.9	53369.2	21331.3	18994.9	19389.7	43130.3	56856.2	56488.5	3771.07	3438.46	2346.35	9753.53	13638	7970.98	81458.4	71503.6	59384.9	69140.2	59143	51567.4	65731.9	57025.7	61335.8	74852.2	66806.4	87523.8	111297	101508	107160	142704	97044.8
Q91ZV0	Mia2	Mouse	yes	EQVNDLDK	9.30503	959.455	NA	Melanoma inhibitory activity protein 2 (CTAGE family member 5 ER export factor)	39486.2	48227.2	48295.1	38968.5	48138.1	41594.8	94120.3	90854.9	88160.2	88779.7	85722.4	93983.7	33241.9	46033.1	38935.4	55235.8	72463.6	61467.4	23630.4	16110.1	22496.4	30153.9	35328	32428.5	221541	216026	146966	208004	233904	190123	253929	237964	229772	299567	254580	308770	189369	196287	196328	225939	161721
Q8C7I4	Apol9b	Mouse	yes	ESKHLYEGSASESAEALR	13.0513	1978.92	[4] Oxidation	Apolipoprotein L 9b	193330	309517	273988	229529	212622	209274	285514	363103	268752	256923	325271	374507	182585	234830	291654	192752	237798	186766	207413	166678	236899	235578	195356	207118	2.17297e+06	1.86762e+06	1.96396e+06	1.23808e+06	1.2982e+06	1.20563e+06	2.82756e+06	2.72687e+06	2.62801e+06	1.8844e+06	1.86587e+06	2.05982e+06	1.38303e+06	1.43617e+06	1.54483e+06	1.48309e+06	1.56675e+06
P25118	Tnfrsf1a	Mouse	yes	ETQNTVCNCHAGFFLR	11.0234	1952.86	[7] Carbamidomethyl|[9] Carbamidomethyl	Tumor necrosis factor receptor superfamily member 1A (Tumor necrosis factor receptor 1) (TNF-R1) (Tumor necrosis factor receptor type I) (TNF-RI) (TNFR-I) (p55) (p60) (CD antigen CD120a)	4420.91	7910.07	3954.01	3871.54	2402.7	5503.8	11549.2	4590.26	7104.27	8998.9	5648.99	10819.3	3954.48	1701.64	12002.6	12252.1	9610.51	12224.4	3801.71	279.863	3892.25	3255.17	1893.61	0	19292.3	16145.5	21189.8	13561.6	20298.5	15587.1	43368.7	23363.6	32105.7	22084.3	23282.3	45058.1	22471.1	19471.1	22343.8	13844.6	24805.1
Q9CZ13	Uqcrc1	Mouse	yes	EVESIGAHLNAYSTR	10.5899	1645.8	NA	Cytochrome b-c1 complex subunit 1, mitochondrial (Complex III subunit 1) (Core protein I) (Ubiquinol-cytochrome-c reductase complex core protein 1)	11713.5	8888.46	4598.13	5427.55	8709.32	6942.21	10909.5	11573.3	7005.68	12954.9	25605.6	27437.1	8806.2	1411.85	10465.4	20276.6	9539.57	5729.26	3313.36	4482.4	3042.73	4906.04	6834.52	6843.97	85995.3	62913.4	36018.6	86658.1	76716.4	72186.7	99792.5	88114.1	106691	68583.8	114994	61512.9	63927.9	46908.9	83771.5	72367.7	76100.4
P38060	Hmgcl	Mouse	yes	EVSVFGAVSELFTR	14.0328	1539.79	NA	Hydroxymethylglutaryl-CoA lyase, mitochondrial (HL) (HMG-CoA lyase) (EC 4.1.3.4) (3-hydroxy-3-methylglutarate-CoA lyase)	67160.3	94520.8	49334.7	99248.3	58722.5	65589.6	143416	95837.7	118006	148091	176598	115841	69522.1	97009.5	77008.1	134179	127336	105391	50262.2	41793.5	40213.8	89705	79229.4	57096.9	468290	566215	42736.1	365854	451198	453030	776506	843361	700825	598931	676775	695144	438049	453333	289529	564772	477230
Q9DCN2	Cyb5r3	Mouse	yes	FALPSPQHILGLPIGQHIYLSTR	12.6912	2557.41	NA	NADH-cytochrome b5 reductase 3 (B5R) (Cytochrome b5 reductase) (EC 1.6.2.2) (Diaphorase-1) [Cleaved into: NADH-cytochrome b5 reductase 3 membrane-bound form; NADH-cytochrome b5 reductase 3 soluble form]	5.01377e+06	7.59761e+06	5.93949e+06	6.40661e+06	5.92345e+06	5.61021e+06	1.23058e+07	6.06638e+06	1.04891e+07	1.07464e+07	1.19961e+07	8.2118e+06	5.58429e+06	6.83486e+06	4.19208e+06	8.93193e+06	1.06869e+07	8.3873e+06	3.93041e+06	3.99339e+06	4.14144e+06	5.5179e+06	5.29589e+06	3.79564e+06	2.60742e+07	2.30835e+07	2.92518e+07	1.50987e+07	1.58012e+07	1.63449e+07	2.12395e+07	2.96073e+07	1.65419e+07	2.04019e+07	2.67076e+07	3.1891e+07	1.97166e+07	1.9741e+07	1.4222e+07	2.66632e+07	1.99975e+07
Q64FW2	Retsat	Mouse	yes	FGLLTR	11.3408	705.416	NA	All-trans-retinol 13,14-reductase (EC 1.3.99.23) (All-trans-13,14-dihydroretinol saturase) (RetSat) (PPAR-alpha-regulated and starvation-induced gene protein)	2635.75	2455.98	2617.52	4567.77	1912.68	2110.91	11742.7	3989.15	6896.18	14510.9	17072.8	15554.2	5661.31	4760.1	6934.62	21396.3	20825.5	18437.4	2624.9	3342.52	840.63	7018.44	4433.13	5751.03	70203.8	71553.4	56778.1	65041.8	64996.1	61015.9	140931	135903	122187	36580.7	33285.4	42571.9	129300	118465	134059	153741	159002
E9QAT4	Sec16a	Mouse	yes	FGPGGQLLK	11.0741	915.517	NA	Protein transport protein Sec16A (SEC16 homolog A) (p250)	56028.9	47689.6	58088	43146.7	43580.4	51432.1	81459.4	81708.8	80246	95972.4	107425	89460	50844.2	46603.3	58814.1	82419.3	83772.8	79176.1	36942.4	36901.9	35555.1	56182.8	52360.8	51145.8	90957.1	91679.6	90715.5	68550.2	68453.7	73040	66409.3	62125.6	53270.3	58518.3	45658	47719	114374	121110	123931	113433	127751
Q9Z0K8	Vnn1	Mouse	yes	FGSTPVQER	9.6927	1019.5	NA	Pantetheinase (EC 3.5.1.92) (Pantetheine hydrolase) (Vascular non-inflammatory molecule 1) (Vanin-1)	22994.7	21231.7	26508.5	21989.1	21133	22784.3	31860.9	34149.7	22235.2	51462.5	62825.6	61627.6	27967.4	21869.5	23788	135105	149523	131474	15428.5	12288.2	13129.8	19799.9	24100.3	14906.5	210471	193288	164011	264470	288447	235763	415767	404309	379359	164311	173854	171365	258974	208349	269288	333597	290539
Q9ET30	Tm9sf3	Mouse	yes	FKDDVMPGTYCEIDLDK	11.4724	2044.91	[11] Carbamidomethyl	Transmembrane 9 superfamily member 3	66740.3	62971.3	79653.8	68525.1	90077.7	65971.9	177532	189226	198086	124488	149342	173096	83096.2	67993.1	79522	124590	135299	136911	24720.2	15687	39468.8	85028.4	90212.4	115108	394943	362849	251812	296900	286100	192741	207301	227250	214168	200121	155504	205646	462124	451168	524961	517646	470501
Q91Z53	Grhpr	Mouse	no	FLYTGR	10.4578	755.395	NA	Glyoxylate reductase/hydroxypyruvate reductase (EC 1.1.1.79) (EC 1.1.1.81)	507260	652279	703504	520317	603899	519927	542910	570049	474294	403428	475814	601069	572718	465917	543264	355233	351393	331388	526674	451062	502043	616003	588141	599239	195333	164735	130326	184957	188460	149724	236440	241546	221319	202093	193779	227536	162748	121392	183313	171249	141945
Q9CY52	Thg1l	Mouse	yes	FMTLVASQFASSYVFYWR	13.2056	2218.05	[17] Oxidation	Probable tRNA(His) guanylyltransferase (EC 2.7.7.79) (tRNA-histidine guanylyltransferase)	53866.8	42355	23704.2	30195.6	30119.9	27731.7	65095.6	73467.4	101050	95924.2	111955	124538	55513.2	23318.4	62001.4	22812.4	27642.9	69072.2	38087.9	71409.4	43218.2	37231.4	57624.2	63703.2	876773	728243	490316	535012	511121	589136	1.22392e+06	1.15265e+06	1.03118e+06	867589	791113	955067	635040	570202	775251	680917	729148
Q9CR59	Gadd45gip1	Mouse	yes	FQELLQDLDK	11.9208	1247.64	NA	Growth arrest and DNA damage-inducible proteins-interacting protein 1 (39S ribosomal protein L59, mitochondrial) (MRP-L59)	48485.6	58649.3	58595.4	33498.6	44040.5	41457.8	91537.6	76265.2	89210.4	75199.2	108541	105525	40422.1	36453.5	41915.6	107898	105861	100601	24324.5	19859.3	23014.9	31644.3	34531.2	36657.4	258423	217768	138976	66809.8	64904.4	63810.7	125994	111648	100157	132852	121385	156681	335841	308818	382943	354813	324560
P14685	Psmd3	Mouse	yes	FQTDGTYTLIIR	12.0851	1426.74	NA	26S proteasome non-ATPase regulatory subunit 3 (26S proteasome regulatory subunit RPN3) (26S proteasome regulatory subunit S3) (Proteasome subunit p58) (Transplantation antigen P91A) (Tum-P91A antigen)	109852	176694	92524.2	185825	167209	147578	185409	178379	166934	177599	198979	198066	72200.8	165972	151903	181767	206746	151944	198685	234344	212882	332203	311634	249931	233717	230504	76844.4	53621.2	59176	50186.8	80825	110412	80302.9	67747.9	58974.1	69517.3	461954	533593	511986	587632	569871
Q99K01	Pdxdc1	Mouse	yes	FSPLMTAEGLGTR	11.9697	1378.69	NA	Pyridoxal-dependent decarboxylase domain-containing protein 1 (EC 4.1.1.-)	47695	41659.9	63412.8	29939	31601.6	45686.5	76847	43994.8	55502.2	42194.5	53909.3	51468.7	51165.3	29920.4	31668.8	74634.2	85934.6	52385.8	30506.9	21728	11106.7	54579.8	34898.2	47639.9	46708.6	30793.2	39523.6	50578.7	30247.8	26362.1	25744.6	33436.5	28878.8	15611.4	24683.1	11368.8	119473	117907	143546	131536	147841
Q8VHF2	Cdhr5	Mouse	yes	FTLLIR	12.036	761.479	NA	Cadherin-related family member 5 (Mu-protocadherin)	77403.1	79525	76227.6	87647.8	90087.4	85279.4	93307.3	96057.2	87672	62944	71387.6	82296.4	99069.6	77715.7	101185	102437	107360	108827	126668	112948	120687	135949	128165	112264	8101.18	9120.18	1232.66	14289.7	14445	9108.11	7662.39	10349.3	3717.28	6200.16	5068.89	1523.84	6352.84	10712.8	9452.26	10873.4	8603.04
Q9D0R9	Wdr89	Mouse	yes	FTSQDLSTR	9.9302	1053.51	NA	WD repeat-containing protein 89	11860.4	12880.1	15008.2	14353	14341.3	16840.5	23790.7	21759.5	27469.4	22984	25975	28071.6	14346	15797.4	18644.6	19153.7	20168	21497.7	9244.54	5265.59	8318.15	12670.9	14620.7	12469	33898.3	24405.5	24494.6	18346.3	19423.2	18222.5	29086.4	31075.5	27658.7	29766.8	35224.4	36067	28330	29611	28581.8	28994.8	33341.1
P14211	Calr	Mouse	yes	FYGDLEK	10.4578	870.411	NA	Calreticulin (CRP55) (Calregulin) (Endoplasmic reticulum resident protein 60) (ERp60) (HACBP)	1645.01	747.387	1071.83	980.238	0	0	4726.35	4972.15	2565.5	2211.54	1997.12	4518.84	1872.92	3.81381	3.52354	10018.7	5368.98	4710.51	21.6939	0	5.34023	0	0	1032.67	21994.3	20884.2	14700.1	55195.1	36075.3	60478.6	40848.6	31608.2	40124	50671.6	48588.4	41649.6	19146.3	11747.3	17654.7	21610.5	23588.5
Q9D0F9	Pgm1	Mouse	yes	FYMTEAIQLIVR	13.5814	1482.79	NA	Phosphoglucomutase-1 (PGM 1) (EC 5.4.2.2) (Glucose phosphomutase 1) (Phosphoglucomutase-2)	76873.3	149730	151331	221843	184043	137442	348593	241731	292973	406681	382112	307545	153650	174947	90292.1	173462	211380	165252	78887.9	67067.8	77118.1	143883	162171	118221	331456	323365	158671	108279	122654	154429	182086	301757	241809	157539	181975	250126	250227	309530	224358	320515	244874
Q8R2S8	Cd177	Mouse	yes	GDIALQGGGLTTR	10.805	1257.67	NA	CD177 antigen (CD antigen CD177)	808.302	4469.26	6354.93	2548.06	3598.57	1498.56	2013.28	4061.74	6364.82	4929.26	7560.34	6053.35	5665.65	3404.47	6134.24	15807.3	16229.8	17707.5	8559.22	3763.18	1350.3	4412.96	3343.21	4571.53	7034.87	5943	3524.59	2895.65	5274.61	2463.37	8503.73	5881.69	8035.89	8852.84	9666.43	6657.2	8327.3	8543.4	8347.31	8874.6	11356.6
Q8K310	Matr3	Mouse	yes	GDTDQASNILASFGLSAR	13.1886	1821.88	NA	Matrin-3	44104.9	79102.8	46713.4	53515.2	43273	65020.1	74765.8	33074.4	66385.6	106125	124592	86869.8	37529.9	52741.8	34753.1	89884.8	94510.8	60666	25869.4	22220.5	38722.5	50846.8	76850	34466.8	93208.6	61844.4	60253.8	60508.3	79362.7	80807.6	144486	167547	103539	74974.9	101460	85453.4	107560	81113.8	82852.1	120674	97340.1
Q9CW46	Raver1	Mouse	yes	GFAVLEYETAEMAEAAQER	13.0336	2113.96	NA	Ribonucleoprotein PTB-binding 1 (Protein raver-1)	4364.74	5086.08	19509.1	11628	19743.2	26446.2	15313	28656.9	26109	32548.4	38808	31195.5	12195.9	23358.7	29458.6	33118.5	41573.4	40604	2070.78	15025.7	8507.43	21191.3	16087.2	21049.8	37329.1	45812.4	28912.4	45822.7	68726.4	46591.8	43915	50497.1	47725.6	71238.3	53165.4	69414	50081.1	74797.9	77701.5	69661.3	61477.9
B2RS76	Cpb1	Mouse	yes	GFFGFLLPESQIR	13.6851	1509.8	NA	carboxypeptidase B1 (Tissue)	6499.73	2329.07	4164.05	2373.17	4562.58	0	831.877	3304.19	5912.21	0	553.496	10524.4	1826.33	1548.58	2454.9	7509.71	1285.66	16337.9	0	2331.62	2.0734	5952.94	0	4164.63	2571.13	5271.29	401.746	167764	237186	211404	740.805	2892.56	2046.11	0	61.4685	1066.67	0	5842.11	1542.23	0	2636.21
Q63880	Ces3a	Mouse	yes	GFLDVVAALR	13.3945	1059.61	NA	Carboxylesterase 3A (EC 3.1.1.1) (ES-male) (Liver carboxylesterase 31) (Esterase-31)	0	0	0	0	0	0	0	0	0	0	0	0	0	0	0	0	0	0	0	0	0	0	0	0	6093.47	11991.2	8184.53	10587	14783.2	18342.5	17768.6	15596.3	15146.8	45995.8	58248.1	32369.1	4547.1	4693.74	8531.92	10946.1	10236.3
Q6PB66	Lrpprc	Mouse	yes	GFTLNDAANSLLIIR	13.3083	1616.89	NA	Leucine-rich PPR motif-containing protein, mitochondrial (130 kDa leucine-rich protein) (LRP 130) (mLRP130)	261900	347090	362016	389841	368840	375370	525454	316188	475312	465473	493313	436674	319929	387283	351557	530051	649202	497729	335153	371785	306489	411796	423910	357717	482331	492544	310864	220335	299050	232692	458627	592177	350927	226106	344673	268456	973922	920271	927689	1.1064e+06	981907
Q8VCW8	Acsf2	Mouse	yes	GGENIYPAELEDFFLK	13.6681	1840.89	NA	Medium-chain acyl-CoA ligase ACSF2, mitochondrial (EC 6.2.1.2)	7.6103e+06	1.13935e+07	1.05937e+07	8.81877e+06	9.6553e+06	9.89821e+06	1.36466e+07	1.22181e+07	1.32479e+07	1.43896e+07	1.64498e+07	1.65984e+07	9.04296e+06	9.74749e+06	1.04285e+07	1.13456e+07	1.37371e+07	1.17755e+07	6.6149e+06	6.7821e+06	6.98414e+06	8.12566e+06	8.66069e+06	8.39173e+06	3.22625e+07	2.7562e+07	1.26481e+06	1.46612e+07	1.58253e+07	1.4256e+07	1.97053e+07	1.97215e+07	1.9692e+07	1.21343e+07	1.17198e+07	1.30145e+07	2.62637e+07	2.65845e+07	2.66283e+07	2.85507e+07	2.69247e+07
Q91ZP3	Lpin1	Mouse	yes	GHNTGEQPAQLGLATR	10.0506	1648.83	NA	Phosphatidate phosphatase LPIN1 (EC 3.1.3.4) (Fatty liver dystrophy protein) (Lipin-1)	0	555.76	1205.61	879.978	0	656.782	3689.15	2914.92	1297.16	2101.03	1182.79	446.067	659.272	0	0	0	977.265	481.47	0	635.904	0	0	0	425.013	1234.52	510.083	798.228	0	0	1273.32	1120.28	0	501.482	0	0	0	4145.21	4293.19	3107.98	445.17	1715.58
Q8K010	Oplah	Mouse	yes	GKLEGLLTR	10.6061	985.59	NA	5-oxoprolinase (EC 3.5.2.9) (5-oxo-L-prolinase) (5-OPase) (Pyroglutamase)	31299.1	31750.3	39018.3	23353.7	29945.8	25722.1	46037	44735.9	41150.9	62180.7	63065.6	72588.2	25598.8	20879.3	26776.2	42136.3	45458.8	40872.5	15293.7	12934.5	11162.6	17403.4	26179.5	22858.2	76799.2	74966.8	61874.3	29415.7	35111.3	29028.7	44904.3	40748.1	43345.7	24735	17014	23295.4	89929.3	74499.9	99082.3	83426.5	99336.2
E9PVA8	Gcn1	Mouse	yes	GLGLVIR	11.4397	726.474	NA	eIF-2-alpha kinase activator GCN1 (GCN1 eIF-2-alpha kinase activator homolog) (GCN1-like protein 1) (General control of amino-acid synthesis 1-like protein 1) (Translational activator GCN1)	39746	47567	54322	59452.8	58062.8	49675.8	79220.5	83879.7	83369	73518.8	100860	103150	54427.4	50873.8	60141.2	90008.4	95803	84825.6	32650.1	39410.7	31448.7	56620.3	69124.3	65237.4	95854.7	77481.4	63617.1	41359.5	43839.6	31266.8	41524	40669.8	36529	15877.9	16255	20596.4	152679	140808	168511	129254	146655
P48036	Anxa5	Mouse	yes	GLGTDEDSILNLLTSR	13.5638	1702.87	NA	Annexin A5 (Anchorin CII) (Annexin V) (Annexin-5) (Calphobindin I) (CBP-I) (Endonexin II) (Lipocortin V) (Placental anticoagulant protein 4) (PP4) (Placental anticoagulant protein I) (PAP-I) (Thromboplastin inhibitor) (Vascular anticoagulant-alpha) (VAC-alpha)	42775.8	51519.3	53243.9	82424.4	67459	66026.6	96676.9	43701.9	105537	130710	128450	81605.2	89306.6	66830.5	91384.2	92849.9	132552	88571	57291.5	33667.3	48739	79273	81812.4	56639.9	33107.7	33597.9	36719.7	41087	56819.7	57452.8	49297.2	67198.2	43078.1	31546.5	49868.2	42996.4	36588.7	22724.9	22003.5	38542.7	35009.4
P10107	Anxa1	Mouse	yes	GLGTDEDTLIEILTTR	13.7891	1745.9	NA	Annexin A1 (Annexin I) (Annexin-1) (Calpactin II) (Calpactin-2) (Chromobindin-9) (Lipocortin I) (Phospholipase A2 inhibitory protein) (p35)	37521.7	86697.7	35901.4	30131.2	47392.9	28849.5	116586	58406.4	85080.2	84032.3	108574	76130.2	75224.7	66260.7	47517.3	129966	162061	149693	44408.2	37651.2	26210.7	86451.4	52089.9	61469.3	41682.3	31647.8	31194.6	132786	130777	148812	75686.6	98530.9	66715.5	44135.1	45864.1	82601.1	46985.2	31786.9	25241.5	40091.2	28682.2
P07724	Alb	Mouse	yes	GLVLIAFSQYLQK	13.4952	1478.85	NA	Albumin	10341.9	18885.7	21917.6	10718.2	2680.18	8702.61	28862.8	20498.4	49908.7	39260.3	23290.2	34013.8	19745.1	18399.7	16329.4	35423.7	35318	32937.7	16702.9	11978	8036.16	6644.35	8074.68	5942.03	91865.6	57043	1940.13	437323	156612	215612	71690.6	98461.6	73833.5	76166.2	70867.3	76969.6	44651.1	42448.7	45727.7	60782.4	46770.5
P19096	Fasn	Mouse	yes	GNAGQTNYGFANSTMER	10.6223	1816.78	NA	Fatty acid synthase (EC 2.3.1.85) (Type I Fatty Acid Synthase) [Includes: [Acyl-carrier-protein] S-acetyltransferase (EC 2.3.1.38); [Acyl-carrier-protein] S-malonyltransferase (EC 2.3.1.39); 3-oxoacyl-[acyl-carrier-protein] synthase (EC 2.3.1.41); 3-oxoacyl-[acyl-carrier-protein] reductase (EC 1.1.1.100); 3-hydroxyacyl-[acyl-carrier-protein] dehydratase (EC 4.2.1.59); Enoyl-[acyl-carrier-protein]…	232.84	0	4968.79	5569.74	2917.89	2071.42	3943.34	6253.84	8286.08	2760.01	6059.08	2565.15	0	4558.79	3805.59	0	1588.3	981.916	2743.22	3049.72	0	3740.47	0	2130.59	35561.6	32001.8	27675	3635.29	0	5448.62	2315.38	0	2194.19	0	380.373	5.92832	74424.5	60875.2	77940.7	94646.5	82111.7
Q6GQS1	Slc25a23	Mouse	yes	GQQETLHVQER	9.28815	1323.65	NA	Calcium-binding mitochondrial carrier protein SCaMC-3 (Small calcium-binding mitochondrial carrier protein 3) (Solute carrier family 25 member 23)	564.875	0	698.907	0	0	0	0	0	642.936	0	0	0	0	0	723.199	0	0	0	0	0	0	0	0	0	2209.64	670.005	795.687	0	0	0	0	0	0	0	0	666.948	2503.74	1315.87	5113.12	2955.23	676.51
Q9JKX3	Tfr2	Mouse	yes	GRLPAVVQAVAQLAGQLLIR	14.6241	2072.26	NA	Transferrin receptor protein 2 (TfR2)	275.235	0	0	1619.45	0.208436	0	2177.58	3.93959	1465.43	0	47.1666	2.62296	0	0	0	8.66475	0	0	0	0	0	0	0	2686.41	0	0	164.328	0	0	0	0	0	0	0	0	0	0	0	1302.33	0	0
Q99JR5	Tinagl1	Mouse	yes	GVVSDNCYPFSGR	11.04	1456.64	[7] Carbamidomethyl	Tubulointerstitial nephritis antigen-like (Adrenocortical zonation factor 1) (AZ-1) (Androgen-regulated gene 1 protein) (Tubulointerstitial nephritis antigen-related protein) (TARP)	49472.3	57811.8	77084.4	56751.6	50991	63954.2	159698	116778	128153	104148	108850	132152	154454	186129	172005	130604	154660	144815	130655	132204	167876	192763	161648	202882	245926	212107	206316	237198	242541	200091	164446	153637	138937	119890	147630	158690	104165	96998.1	128364	130118	117791
Q60759	Gcdh	Mouse	yes	GYGCAGVSSVAYGLLTR	12.3521	1729.84	[4] Carbamidomethyl	Glutaryl-CoA dehydrogenase, mitochondrial (GCD) (EC 1.3.8.6)	189929	185772	192111	162822	170920	149984	161778	192487	152462	232669	340600	320393	102823	112883	122598	148251	169372	147151	177798	160022	152841	194141	194610	198464	2.34167e+06	2.45603e+06	1.92875e+06	1.07814e+06	1.00816e+06	1.04415e+06	1.09478e+06	1.11875e+06	936560	1.13637e+06	1.09505e+06	1.12838e+06	1.8871e+06	1.77797e+06	2.1762e+06	1.99426e+06	1.86305e+06
Q9CXF0	Kynu	Mouse	yes	HAHTVKPALVGWFGHDLSTR	11.0234	2228.16	NA	Kynureninase (EC 3.7.1.3) (L-kynurenine hydrolase)	595368	617280	558256	375685	357435	342435	365741	323290	374500	342707	394687	387274	258809	242732	331049	133946	158259	139718	139226	119869	139588	166919	177411	150758	1.51065e+06	1.55042e+06	1.43174e+06	1.04024e+06	1.22859e+06	1.09571e+06	1.25725e+06	1.29462e+06	1.14054e+06	1.31081e+06	1.46519e+06	1.44091e+06	930580	967262	1.10835e+06	1.18609e+06	1.42249e+06
Q8BHN3	Ganab	Mouse	yes	HEFLLR	10.4746	813.448	NA	Neutral alpha-glucosidase AB (EC 3.2.1.207) (Alpha-glucosidase 2) (Glucosidase II subunit alpha)	44727.5	46411.7	53636.6	49029.7	54454.1	42868.4	69121.8	67367.1	57495.9	51363.3	59850.1	62608.5	61565.2	47255.6	48931.4	71531.5	52412.1	62942.9	39947.4	31331.6	42320.2	61590.1	59502.5	61759	84937.7	86755.3	69769.3	112049	109064	96779.8	99124.8	96199.8	92510.9	104593	84954	100759	85976.3	63567.2	83540.8	83993.9	78710.2
Q9Z2G9	Htatip2	Mouse	yes	HFNLLSSR	10.6061	972.512	NA	Oxidoreductase HTATIP2 (EC 1.1.1.-)	18104.1	15418.1	25165.7	11731.6	12904.9	15155.7	33232	30834.7	24165.4	29053.5	24850.2	26626.8	20538	13021.4	12583.4	25258.5	26218.7	21506.6	7913.92	6860.24	6273.26	12015.8	13968.3	12030.4	34570.6	43866.4	38864.6	46172	44957.7	43719.9	59236.7	60532.2	49815	71426	70284.6	66219.5	40106.9	38565.4	41984.8	34434.9	41862.4
O08795	Prkcsh	Mouse	yes	HGGSPTSLGTWGSWAGPDHDK	11.0234	2148.96	NA	Glucosidase 2 subunit beta (80K-H protein) (Glucosidase II subunit beta) (Protein kinase C substrate 60.1 kDa protein heavy chain) (PKCSH)	16494.7	26378.8	17178.1	13719.8	6061.09	11629.8	33925.6	44393.5	19383.7	21132	30112.8	30901.6	4245.71	2697.18	9956.99	21911.8	18474.6	17011.8	3715.48	5707.76	0	7328.47	8497.7	8301.98	67546.4	44668	36532	93540.5	94752.9	72372.6	113587	114551	100771	91263.5	143976	117825	91864.7	52107.5	108859	110992	66252.6
O55060	Tpmt	Mouse	yes	HISFHQEQGHQLLK	9.84478	1700.87	NA	Thiopurine S-methyltransferase (EC 2.1.1.67) (Thiopurine methyltransferase)	301480	214338	223174	144941	107130	121869	171277	156496	163101	145614	160365	142445	105472	100586	140921	105357	109020	101780	78275.4	60802	38657	95078.9	96492.2	83294.9	190247	245998	223441	247093	272954	242147	313872	315061	304684	290947	285876	281146	150488	130634	160015	113046	161309
Q9ERU9	Ranbp2	Mouse	yes	HSSSSPVSGTMDKPVDLSTR	10.102	2086.99	NA	E3 SUMO-protein ligase RanBP2 (EC 2.3.2.-) (Ran-binding protein 2) (RanBP2)	40175.1	43058.6	47838.8	36682.1	31316.2	35414	47302.1	41077.7	46009.3	35783.5	55989.4	37970.3	24669.4	17685.1	34320.1	21244.4	33430.4	38668	8664.95	9430.33	6602.22	19913.1	26799.3	25451.2	44626.8	54924.4	38435.9	26441	36941.1	30146.2	47224	40858.6	47131.1	43477.8	37428.7	38524.2	44907.7	54984.6	60142.2	61945.8	52322.3
Q8K440	Abca8b	Mouse	yes	IAGVCPQANVQFDFLTVRENLR	13.8936	2546.3	[5] Carbamidomethyl	ABC-type organic anion transporter ABCA8B (EC 7.6.2.-) (ATP-binding cassette sub-family A member 8B)	439868	394810	272849	306708	307003	243959	303319	277069	344571	384231	230917	273397	387710	250897	274502	385474	292505	283453	301837	308437	307031	195160	223791	265798	142939	191056	235738	139987	238056	199936	105931	170633	137777	159907	137037	234176	131759	105784	104146	102354	64711.8
Q923D2	Blvrb	Mouse	yes	IAIFGATGR	11.3571	904.512	NA	Flavin reductase (NADPH) (FR) (EC 1.5.1.30) (Biliverdin reductase B) (BVR-B) (EC 1.3.1.24) (Biliverdin-IX beta-reductase) (NADPH-dependent diaphorase) (NADPH-flavin reductase) (FLR)	12649.7	14928.5	13818.1	13198.7	10448	9523.45	18690.9	21650.4	17001.9	13935.5	29931	27363.7	9351.49	9597.64	5908	25546.1	7000.21	8399.44	3191.37	5724.83	8766.7	11972.9	14614.4	12401.1	39826.3	34337.5	20219.9	75333.8	57974.9	82193.4	85179.8	73951.1	86751.3	85046.9	129116	82602.1	32068.2	22276.8	47754.2	35039.5	44179.9
E9Q236	Abcc4	Mouse	yes	IAYVSQQPWVFSGTVR	12.4029	1836.95	NA	ATP-binding cassette sub-family C member 4 (EC 7.6.2.-) (EC 7.6.2.2) (EC 7.6.2.3) (Multidrug resistance-associated protein 4)	48376.1	79398	94903.3	108306	101930	132301	155487	115136	118627	163434	215400	231375	96484.5	94659.3	90285.3	84527.3	99904.6	110341	87507.4	73216.8	58148.7	146700	149944	120933	106992	126293	67767.6	65167.6	29484.2	32986.5	40742.8	57224.2	44930.4	30393.7	24831.7	18498.1	233991	195664	256495	267539	199041
Q99KR3	Lactb2	Mouse	yes	IEQLSSR	9.35663	831.444	NA	Endoribonuclease LACTB2 (Beta-lactamase-like protein 2) (EC 3.1.27.-)	15159.2	13411	17466.6	12551	13772.4	14896.1	20219.2	22509.9	19880.9	24989.5	21686.9	22038.5	14826.1	11378.9	15035	14781.5	16737.7	12679.3	11251	8564.82	9027.87	14990.9	12660.5	10908.3	66889.2	65618.6	48563.4	57136.2	61028.1	62227.9	87845.1	69485.1	76482.3	111583	93941.7	115119	59415.8	47968.6	40224.8	45721.8	41546.1
K9J7B2	Ugt1a6b	Mouse	yes	IFSVPYSLEELQTR	12.7589	1680.87	NA	UDP-glucuronosyltransferase (EC 2.4.1.17)	1.08419e+06	1.29679e+06	1.39057e+06	1.19805e+06	1.22451e+06	1.1859e+06	1.73317e+06	1.50087e+06	1.43992e+06	1.9264e+06	2.03998e+06	2.02939e+06	1.25424e+06	1.18484e+06	1.30894e+06	920181	1.04238e+06	943770	890394	727666	786542	1.55376e+06	1.34811e+06	1.25343e+06	3.05944e+06	3.25336e+06	1.34661e+06	1.35662e+06	1.38484e+06	1.42781e+06	1.5272e+06	1.4896e+06	1.4563e+06	1.08511e+06	1.01879e+06	1.04737e+06	3.82323e+06	3.52454e+06	3.8126e+06	3.64538e+06	3.58483e+06
G3X982	Aox3	Mouse	no	IHPVQER	8.80103	877.476	NA	Aldehyde oxidase 3 (EC 1.2.3.1) (Aldehyde oxidase homolog 1) (Azaheterocycle hydroxylase 3) (EC 1.17.3.-)	918998	882477	955007	851368	853274	857207	714653	723161	770576	592678	599988	657684	1.15078e+06	1.18775e+06	1.22348e+06	964714	1.13899e+06	1.04506e+06	1.17205e+06	1.23213e+06	1.18285e+06	1.1871e+06	1.22733e+06	1.13817e+06	264170	230912	192726	154989	175881	139160	175959	170364	159369	159960	165973	161265	220878	190776	228531	196413	204019
Q9WUM5	Suclg1	Mouse	no	IICQGFTGK	10.2024	1022.52	[3] Carbamidomethyl	Succinate--CoA ligase [ADP/GDP-forming] subunit alpha, mitochondrial (EC 6.2.1.4) (EC 6.2.1.5) (Succinyl-CoA synthetase subunit alpha) (SCS-alpha)	14529	15790.5	18460.1	21975.2	21919.8	16033.9	23057.5	21421.7	14265.4	15352.8	18882.6	21423.1	16807.1	17100.8	18521.5	18527.1	15070.6	14602.1	23872.6	13652	16414.4	15958.4	17911.1	15975.2	15500.1	22977.8	17352	14481.4	8329.94	14368.3	12198.9	12026.1	14714.4	8636.57	12350	9281.5	15045.4	15188.5	13712.5	12960	13454.7
Q9DAL7	Iqcf5	Mouse	yes	IIQVYWRWHSCHTR	12.5901	1972.95	[6] Oxidation|[11] Carbamidomethyl|[12] Oxidation	IQ domain-containing protein F5	202057	302720	278300	340476	390123	364174	379177	320950	297303	219521	279185	355352	339239	311906	354735	290263	333166	267721	264558	254488	320925	405530	440989	431896	16495.2	5188.3	20898.6	57702.5	26212	42088.9	17534.8	20258.6	31435.2	16152.9	22995.2	12364.7	24507.6	27432	22028.7	29368.1	11710.3
Q5FW52	Mlip	Mouse	yes	ILDYPSEVSGR	12.0195	1234.62	NA	Muscular LMNA-interacting protein (Cardiac Isl1-interacting protein) (CIP) (Muscular-enriched A-type laminin-interacting protein)	181289	226110	222380	379853	383313	324054	161285	144254	124969	70341.9	91609.3	116038	215071	254710	248264	233043	280331	244336	574772	624264	650444	863784	906633	883868	1864	0	0	0	0	39.6367	0	258.382	270.432	0	0	0	0	0	0	0	2339.9
P49429	Hpd	Mouse	yes	INYTGR	9.32265	722.37	NA	4-hydroxyphenylpyruvate dioxygenase (EC 1.13.11.27) (4-hydroxyphenylpyruvic acid oxidase) (4HPPD) (HPD) (HPPDase) (F Alloantigen) (F protein)	11368.4	13704.7	17568.2	13289	12993.6	14454.9	16968.9	16726	14248.6	13331	15930.9	17802.7	16393.7	12835.5	14493.2	12821.7	13746.1	13149.2	12014.9	8976.51	11479.3	16704.5	15038.6	14118.1	99319.6	107272	63642.5	93843.7	92157.4	89299.2	109817	110547	104330	135221	146343	122133	58116.1	47471.9	69541.6	84027.6	56340.1
Q8VI97	Oas1h	Mouse	yes	IYWTLYYDVLHEQVNAYLYSQVKR	13.2399	3095.54	[3] Oxidation|[11] Oxidation	2',5'-oligoadenylate synthetase-like 6 (2'-5' oligoadenylate synthetase 1H)	3.37991e+06	7.31942e+06	6.64635e+06	6.14473e+06	7.3556e+06	6.4463e+06	8.99214e+06	6.00887e+06	7.96317e+06	7.16761e+06	9.95664e+06	8.50964e+06	4.92074e+06	6.75788e+06	5.01504e+06	4.54483e+06	6.82681e+06	5.04799e+06	4.0875e+06	3.893e+06	4.00238e+06	6.83098e+06	7.37088e+06	5.41144e+06	9.4736e+06	8.13724e+06	7.93844e+06	3.2668e+06	3.8814e+06	3.30869e+06	7.47184e+06	8.79839e+06	6.07199e+06	4.99204e+06	7.36265e+06	6.06535e+06	8.46585e+06	7.0697e+06	9.68836e+06	1.10991e+07	9.24103e+06
J3QMI4	Calhm3	Mouse	yes	KDLGIIR	9.98132	813.506	NA	Calcium homeostasis modulator protein 3	36973.1	48552.4	51491.9	45574	57262.7	52788.7	46768.7	39502.3	49079.6	40593.6	50057.8	56683.5	35786.8	33043.2	41350.4	14187	15692.3	16533.2	19004.3	18210.6	18801	29446.2	32211.7	33882.3	8049.4	6942.93	3927.31	210540	277619	217306	4219	3343.87	2319.11	1446.26	1163.03	1908.52	2849.53	3069.28	3564.69	1518.69	2791.83
Q04750	Top1	Mouse	yes	KDQLADAR	9.09155	915.476	NA	DNA topoisomerase 1 (EC 5.6.2.1) (DNA topoisomerase I)	47497.8	58874.4	51364.2	49408.9	55073.9	58204	52170.1	52397.7	41791.2	53875.6	48913.1	58143.7	69722.4	62206.7	63010.6	48316.6	40844.5	37002.1	65682.6	58192.5	57706.1	61003.1	53405	57358.7	24906.3	29676.8	26890.7	23366.5	16315.4	22047.8	22791.3	22412.2	18375.8	19606.4	21953.3	20819.1	32660.8	29079.1	31306.5	33445	29594.8
Q922D8	Mthfd1	Mouse	yes	KFSDIQIR	10.3048	1005.56	NA	C-1-tetrahydrofolate synthase, cytoplasmic (C1-THF synthase) [Cleaved into: C-1-tetrahydrofolate synthase, cytoplasmic, N-terminally processed] [Includes: Methylenetetrahydrofolate dehydrogenase (EC 1.5.1.5); Methenyltetrahydrofolate cyclohydrolase (EC 3.5.4.9); Formyltetrahydrofolate synthetase (EC 6.3.4.3)]	1228.52	1184.92	1197.84	913.668	1066.87	2181.74	3470.11	6080	1594.89	7025.97	4953.27	6430.48	1208.4	0	0	3879.63	851.483	1961.78	0	0	0	1438.51	0	0	16796.8	16541.2	10196.1	8471.72	11197.9	6072.07	11167.7	10384.3	11109.5	4806.46	5852.81	5302.33	21943.3	13167.1	25765.8	17356.2	19367.5
Q8VEB1	Grk5	Mouse	yes	KGLFHR	8.93268	756.438	NA	G protein-coupled receptor kinase 5 (EC 2.7.11.16) (G protein-coupled receptor kinase GRK5)	39434.1	52279.9	41499.4	40051.1	55088.1	38707.9	44094.2	37725.8	52730.3	41428.2	54606.7	47250.5	45355.2	46408.6	50731.2	26630	38303.5	32619.3	35671.5	34769.3	39028.5	33431.1	33613.8	36936.2	8292.51	8116.81	6581.1	3529.91	4323.02	2090.73	6835.22	8226.01	5861.93	4499.64	4632.27	4926.13	17817.3	17839.5	21440.3	18784.4	12727.9
Q9D6U8	Fam162a	Mouse	yes	KILLWSGR	10.9559	971.591	NA	Protein FAM162A (E2-induced gene 5 protein homolog) (Growth and transformation-dependent protein) (HGTD-P)	206675	239718	271335	247506	270472	239202	188620	174918	180750	312785	405736	399512	187868	170006	191780	129413	132791	138996	168403	156867	165099	188151	192187	202888	65901.5	62303.4	52711.8	71063.3	73835.2	62877.4	84870.6	78523.8	68362	129150	111607	125935	65186	66334.2	80554.9	63537.8	64736.3
Q00519	Xdh	Mouse	yes	KLHPVQER	8.67365	1005.57	NA	Xanthine dehydrogenase/oxidase [Includes: Xanthine dehydrogenase (XD) (EC 1.17.1.4); Xanthine oxidase (XO) (EC 1.17.3.2) (Xanthine oxidoreductase) (XOR)]	25408.2	24702.9	31432.3	22831.7	27830.9	22810.1	47881.5	43233.8	44744.2	32463.9	35324.5	42084.3	20495.9	18590.2	26314	29719.5	34561.4	35298.1	7584.28	8595.11	8567.3	12942.2	18946.5	16696.2	51922.5	60136.1	50102.4	45365.6	55668.8	35413.5	38182.4	43019.4	42428.9	42732.2	41781.5	37785.6	48995.1	51216.8	50758.1	53532.5	51572.8
P70277	St6galnac2	Mouse	yes	KLPLSCIR	11.6885	985.574	[6] Carbamidomethyl	Alpha-N-acetylgalactosaminide alpha-2,6-sialyltransferase 2 (EC 2.4.99.3) (Gal-beta-1,3-GalNAc alpha-2,6-sialyltransferase) (GalNAc alpha-2,6-sialyltransferase II) (ST6GalNAc II) (ST6GalNAcII) (Sialyltransferase 7B) (SIAT7-B)	25731.8	28303.6	32813	38966.9	38271.7	38903.9	26081.2	24473.7	30729.3	18690.3	27103.6	23739.8	27826.9	34366.7	52644.6	27575.7	30114.5	33362.1	57430.4	71925.1	61204.4	40259.7	45585.2	48409.8	0	0	0	0	0	0	766.91	0	0	990.278	0	0	0	0	0	0	691.673
Q8K4Z3	Naxe	Mouse	yes	KSATHFTGR	8.54897	1003.52	NA	NAD(P)H-hydrate epimerase (EC 5.1.99.6) (Apolipoprotein A-I-binding protein) (AI-BP) (NAD(P)HX epimerase)	11520	14668.6	18561.7	9121.68	7933.67	10324.9	15618.4	13130.4	10940.2	17512	22596.5	23567.3	6035.4	6537.15	9745.5	7197.93	5488.93	7601.57	868.894	2521.86	2355.55	3727.33	4802.1	3236.56	41333.8	41010.8	26065.5	35700.7	41576.7	31251.8	53947.2	52620.4	54312.2	63400	57325.6	68190.4	27671.4	22672.6	29850.6	13207.4	16323.3
E9Q7G0	Numa1	Mouse	yes	LATDNTQLQTR	9.67515	1259.65	NA	Nuclear mitotic apparatus protein 1 (Nuclear mitotic apparatus protein) (NuMA protein)	18234.4	18245.6	17951.3	20733.3	17829.8	21418.7	30861.1	27771.5	25104.8	31862.9	32823.1	34975.3	23264.7	22024.5	22721.2	26667.9	29810.7	28281.1	13909.1	11061.5	13098.8	24294.5	20290.7	12971.6	16871.9	20805	16520.1	23521.7	24762.1	27611.2	35776.8	33949.4	35278.5	22207.1	30752.9	25120.2	20118.1	19530.7	12949.4	16964.2	13096.2
P54869	Hmgcs2	Mouse	yes	LEETYTNKDVDK	9.33998	1453.69	NA	Hydroxymethylglutaryl-CoA synthase, mitochondrial (HMG-CoA synthase) (EC 2.3.3.10) (3-hydroxy-3-methylglutaryl coenzyme A synthase)	35203.4	48074.1	50307	28506	41292.6	35202	92990.1	97139	77584.1	143201	186865	232296	22626.6	23010.4	25456	65676.8	78317.8	70218.4	10117.9	4704.59	4829.43	21102.4	19773.5	17893.9	345570	324583	160627	329304	328019	246913	513864	614550	573168	303682	333930	375032	282883	254559	420002	376371	266859
P55104	Inhbc	Mouse	yes	LEFHFSGR	10.805	991.486	NA	Inhibin beta C chain (Activin beta-C chain)	0	1414.95	226.906	2725.96	2472.68	984.062	3447.2	3226.43	3848.03	2163.78	2521.14	3823.98	0	0	1569.97	7674.23	4471.86	2596.6	1077.53	799.139	691.638	3297.17	1730.94	2201	23373.6	17607	13493.2	15211.6	19229.1	11915	20724.4	22483.8	21685.7	21918.4	26921.7	27940.6	26621.2	24261.5	32198.6	30027.8	35862.7
Q8K010	Oplah	Mouse	yes	LEGLLTR	10.9229	800.475	NA	5-oxoprolinase (EC 3.5.2.9) (5-oxo-L-prolinase) (5-OPase) (Pyroglutamase)	25924.9	28098.1	36792.7	25744.7	22683.5	26706.7	36960.6	40873.1	38900.4	36992.2	43553	44490.1	25672.7	20866	29230.2	51081.2	49008.4	50517.6	18752.2	21641.2	16415.2	31076.4	25474.9	31436.5	87129.4	87660.9	81652.4	38794.9	38947.8	35312	44402	48943	48202.7	23676.6	16899.1	19469.7	124624	118039	122560	114284	113470
Q3UDE2	Ttll12	Mouse	yes	LFAYDVFWLR	13.7716	1328.69	NA	Tubulin--tyrosine ligase-like protein 12 (Inactive tubulin--tyrosine ligase-like protein 12)	13835.4	9177.91	11341.9	15490.2	10107.9	4386.41	29036.6	23000.1	33792.5	29198.9	31501.7	29039.6	14041.8	20723.5	7465.32	31894.4	53362.4	36045.8	17959.7	14892.9	15953.2	21876.1	28662.9	27580.6	58521.6	45675.9	28.0663	15097.2	43687.4	22126.3	44235.9	37012.8	12807.1	44186.8	45241	53068.8	48586.8	53982.6	53957.4	82650.6	65362.4
P07724	Alb	Mouse	yes	LGEYGFQNAILVR	12.2853	1478.79	NA	Albumin	345529	434104	430372	501363	485878	406275	434859	446393	395929	387280	519001	493801	446009	401900	448778	507449	481650	376304	462365	427041	422436	580292	574285	535929	179363	174402	87037.7	382441	330722	377006	390976	335999	303584	333163	405010	326711	227167	153021	217753	202312	170648
Q9JL04	Fmn2	Mouse	yes	LILQER	10.1691	770.464	NA	Formin-2	40047.6	39472.9	47810.9	52749	53567.4	56033.2	53921.7	55867.5	52042.5	45539.1	52204.8	51332.6	63085.5	52668.7	58845.4	42069.3	45814	42945.5	46569	43858.8	41768.9	57902.4	50159	51248.5	27474.1	28764.3	25763.9	43022.9	39829.1	35557.9	56406.8	57682.5	51629.8	45212.5	44504.2	44156.4	27629.3	24416.4	22351.6	26728.9	25625.2
Q9D379	Ephx1	Mouse	yes	LISYSYMER	11.1253	1160.55	NA	Epoxide hydrolase 1 (EC 3.3.2.9) (Epoxide hydratase) (Microsomal epoxide hydrolase) (mEH)	1.12002e+06	1.26964e+06	1.38461e+06	1.55007e+06	1.50092e+06	1.62491e+06	2.25187e+06	2.31986e+06	2.16223e+06	2.52673e+06	2.66336e+06	2.71375e+06	1.53403e+06	1.41287e+06	1.49041e+06	1.76616e+06	1.68676e+06	1.65196e+06	862192	818304	815850	1.54263e+06	1.47245e+06	1.45823e+06	4.4078e+06	4.20912e+06	3.20166e+06	3.67507e+06	3.6897e+06	3.41972e+06	4.2968e+06	4.23482e+06	3.88063e+06	3.33279e+06	3.18081e+06	2.94012e+06	3.53302e+06	3.61087e+06	3.95985e+06	3.72506e+06	3.72208e+06
Q8WUR0		Mouse	yes	LLCSISQER	10.3387	1104.56	[3] Carbamidomethyl	Protein C19orf12 homolog	0	0	2796.42	8151.26	9599.6	4837.13	12766.1	21188	12632.5	0	2690.12	6848.88	6227.6	7245.89	8645.78	14693.8	6703.97	11338.7	1815.4	1839.61	0	6079.54	1593.86	7185.25	10995.9	8312.24	3680.82	24609.4	19740.1	21548.4	75127	63965.2	56505.9	35000.7	42580.8	33856.1	23178.6	17087.4	30342.3	19569.3	22751.6
A8DUK4	Hbb-bs	Mouse	yes	LLGNMIVIVLGHHLGKDFTPAAQAAFQK	12.8627	2988.63	NA	Beta-globin (Globin a1) (Hemoglobin, beta adult s chain) (Hemoglobin, beta adult t chain)	33229.7	21815.3	21928.8	16333.6	41319.2	39568.7	11354.2	12312.4	95636.6	16539	32842.8	7347.86	38436.7	57216.5	18138.1	27958.7	6474.16	19852.2	16921	30623.9	11635	27951	31258.5	35277	116736	44489.2	29163	498836	98916.5	106605	66347.5	105084	67699.7	56756.8	75579.2	85078.2	41996.6	28817.1	33759.8	57264.6	20265.9
Q8CDY9	Pcdhb7	Mouse	yes	LLLDPETGDLLLR	11.539	1466.83	NA	Protocadherin beta 7	152116	118522	100789	127769	96287	92473.5	100261	94832.7	99191.8	94517.8	94019	86355.3	122993	117468	111212	99676	80210.4	88686.2	97333.7	96040.8	83912.4	107143	90047.6	92388.8	55261.6	53043.5	62530.3	53819.8	54433.2	61519.5	59330.3	43848.1	55814.1	46612.2	60050.5	63392.3	47757.6	57333.2	40268.8	34693.8	50077.3
P97872	Fmo5	Mouse	yes	LLLGPCTPVQYR	11.7391	1415.76	[6] Carbamidomethyl	Flavin-containing monooxygenase 5 (FMO 5) (Dimethylaniline monooxygenase [N-oxide-forming] 5) (EC 1.14.13.8) (Dimethylaniline oxidase 5) (Hepatic flavin-containing monooxygenase 5) (NAPDH oxidase) (EC 1.6.3.1)	74643.4	88374.9	100592	113837	87791.5	93617.9	179072	185586	143212	117608	173927	172139	105642	84118.8	99480.6	213435	138840	158726	48310.6	51116.2	45126.1	106336	105396	88158.8	287277	269178	205978	250087	246234	249747	253396	219109	251097	191038	222891	194087	370702	261310	441866	392051	361295
Q8K4E0	Alms1	Mouse	yes	LLVQER	9.67515	756.448	NA	Alstrom syndrome protein 1 homolog	107784	117902	126282	136775	139733	148518	108958	102791	103832	62675.4	65729.6	67063.6	130481	107969	128580	165555	184458	167475	190073	175124	162176	254015	246215	198687	36799.9	33970.5	32464.2	27001.5	28206.9	26124.7	34555.7	31547.5	27193.3	38377.7	31976.3	31724.3	127801	117321	122260	105266	92958
P41216	Acsl1	Mouse	yes	LMITGAAPVSATVLTFLR	13.8589	1860.05	NA	Long-chain-fatty-acid--CoA ligase 1 (EC 6.2.1.3) (Arachidonate--CoA ligase) (EC 6.2.1.15) (Long-chain acyl-CoA synthetase 1) (LACS 1) (Phytanate--CoA ligase) (EC 6.2.1.24)	22827.3	24097.9	38858.1	37428.8	34894	19065.4	19331.1	43071.2	37981.6	22740.3	81502	63643.3	15632	15655.3	62120.3	40434	25581.8	48369.8	52985.2	21329.1	21105.1	30064.2	29350.1	9326.84	67913.6	77713.2	57184.9	27635.1	47547.4	47389.4	52772.2	48548	30912.1	15159.8	32540	21538	105862	85341	23596.2	75782.5	88942.7
Q9WUR9	Ak4	Mouse	yes	LMMSELETR	11.1907	1108.52	NA	Adenylate kinase 4, mitochondrial (AK 4) (EC 2.7.4.10) (EC 2.7.4.6) (Adenylate kinase 3-like) (Adenylate kinase isoenzyme 4) (GTP:AMP phosphotransferase AK4)	74997.9	74600.8	84078.5	58117	61742.4	62390.1	96803.6	100105	107442	114703	114013	109584	78714	75232.2	71628.3	62617.8	76344.1	64775	44160.8	41947.2	40827	62763.8	38516.4	52234.1	98675.5	100138	62967.7	73223.4	76852.6	77578.6	100461	109460	116616	78466.8	89666.7	83758.1	84340.1	86056.2	91610.1	75699.9	82349.9
Q8BMS1	Hadha	Mouse	yes	LPAKPEVSSDEDVQYR	10.0847	1831.89	NA	Trifunctional enzyme subunit alpha, mitochondrial (Monolysocardiolipin acyltransferase) (EC 2.3.1.-) (TP-alpha) [Includes: Long-chain enoyl-CoA hydratase (EC 4.2.1.17); Long chain 3-hydroxyacyl-CoA dehydrogenase (EC 1.1.1.211)]	60079.5	53133.5	64858.1	64341.5	57590.9	65770.4	89658.9	97730.7	75789.8	81158.2	101695	125986	80878	72519.5	75099.8	89690	57805.2	65482.6	48942.1	41432.5	29369.6	82223.6	84919	67870.1	98249.1	91588.3	79663	39586	51973.2	51173.9	90693.1	86511.7	106539	23651.7	27334.5	25471.2	163367	123423	197446	186169	175733
Q9CW42	Mtarc1	Mouse	yes	LPIFGQYFALENPGTIR	13.428	1935.02	NA	Mitochondrial amidoxime-reducing component 1 (mARC1) (EC 1.7.-.-) (Molybdenum cofactor sulfurase C-terminal domain-containing protein 1) (MOSC domain-containing protein 1) (Moco sulfurase C-terminal domain-containing protein 1)	42404.5	50143.8	68813.9	45991.2	31204.5	31275.1	112327	46559.3	76223.3	70095.6	98990.3	118966	57520.7	21793.3	48219.4	63552.4	49371	48399.8	14020.6	18278.8	24192.6	54452.2	36283.3	27588.5	446586	426030	9046.24	368918	277287	300723	386942	376912	340550	259206	276395	216791	188809	132184	164464	277954	296677
Q9JLZ8	Sigirr	Mouse	yes	LQDDKDPMLIVR	11.0069	1441.76	NA	Single Ig IL-1-related receptor (Single Ig IL-1R-related molecule) (Single immunoglobulin domain-containing IL1R-related protein) (Toll/interleukin-1 receptor 8) (TIR8)	6878.08	3379.57	11575.6	12547.5	14469.6	11587	27760.7	26670.2	20934.7	15374.5	24437.4	42175.2	8797.79	8783.32	12384.9	12388.6	21036.4	21238.7	2241.12	1706.36	6529.86	12211.6	14570	4577.1	34090.7	32999.3	24160.6	19080.3	36810.4	17004.1	33278.8	31616	21755.9	9904.62	19216.7	16507.3	94706.7	64039.5	109250	81572.8	72528.1
Q9JIK5	Ddx21	Mouse	yes	LQGGLQER	9.43625	899.481	NA	Nucleolar RNA helicase 2 (EC 3.6.4.13) (DEAD box protein 21) (Gu-alpha) (Nucleolar RNA helicase Gu) (Nucleolar RNA helicase II) (RH II/Gu)	7605.52	6435.16	8790.82	8265.1	5255.74	8384.75	12182.4	10082.3	8779.81	11447.7	11521.2	12326.3	9972.63	10721.9	9123.25	11601.2	9167.31	11116.5	5840.07	6130.63	2341.75	6562.64	6922.59	5968.73	9920.54	13937.4	3952.21	13050	9881.82	11352.9	5732.09	6721.11	9811.96	13862.9	9530.79	9747.21	23100.9	22490.9	23488.4	24444.7	22121.3
Q9JJR8	Tmem9b	Mouse	no	LQVQEQR	9.43625	899.481	NA	Transmembrane protein 9B	7605.52	6435.16	8790.82	8265.1	5255.74	8384.75	12182.4	10082.3	8779.81	11447.7	11521.2	12326.3	9972.63	10721.9	9123.25	11601.2	9167.31	11116.5	5840.07	6130.63	2341.75	6562.64	6922.59	5968.73	9920.54	13937.4	3952.21	13050	9881.82	11352.9	5732.09	6721.11	9811.96	13862.9	9530.79	9747.21	23100.9	22490.9	23488.4	24444.7	22121.3
P21440	Abcb4	Mouse	yes	LSAAYLFSLFER	13.9637	1415.74	NA	Phosphatidylcholine translocator ABCB4 (EC 7.6.2.1) (ATP-binding cassette sub-family B member 4) (Multidrug resistance protein 2) (Multidrug resistance protein 3) (P-glycoprotein 2) (P-glycoprotein 3)	2258.63	1939.59	119.792	0	0	0	1674.33	2749.9	0	537.114	4104.46	0	151.136	334.492	0	0	1074.2	0	177.569	0	0	0	0	740.767	0	0	0	0	0	0	1169.96	130.625	0	0	190.192	1185.28	4735.79	2298.81	4892.95	14421.5	5278.53
Q7TNE1	Sugct	Mouse	yes	LSEMGLGYEDIDK	11.5221	1468.67	NA	Succinate--hydroxymethylglutarate CoA-transferase (EC 2.8.3.13) (SuccinylCoA:glutarate-CoA transferase)	0	0	8437.28	668.802	0	1553	0	3666.13	0	0	1581.61	1272.59	0	1584.14	2250.51	0	1813.08	595.908	2877.62	0	174.092	0	0	0	27218.6	29095.9	12011.7	17696.4	16096.2	16658.7	30498.1	39726.6	29124.5	27193.9	23650.9	25309.6	29229	22556.2	30115.2	41740.9	39171.1
Q70FJ1	Akap9	Mouse	yes	LSGLQTR	9.5544	773.438	NA	A-kinase anchor protein 9 (AKAP-9) (Protein kinase A-anchoring protein 9) (PRKA9)	176281	205702	222810	201752	218324	235998	331074	304994	310280	272344	277620	319346	202046	200940	212358	310487	368563	357750	162340	150346	136465	191109	188043	164788	623886	536619	499712	380223	477201	440043	398395	355060	378607	347500	313436	405331	830092	770062	794957	845188	772156
Q8C129	Lnpep	Mouse	yes	LSLIIR	11.5727	713.479	NA	Leucyl-cystinyl aminopeptidase (Cystinyl aminopeptidase) (EC 3.4.11.3) (Oxytocinase) (OTase)	35605.8	40377.8	47797.8	45707.5	45473.7	41039.9	76778.2	76612.4	63757.4	56871.2	83594.4	83804.1	47007.4	44131.1	45146.9	93825.9	76843.4	82317.1	32131.3	32846.4	34230.9	54544.8	59841.5	60178.3	99258.4	79395.1	58739.4	77897.8	80480.2	73613.3	83440.2	89887.7	86391.7	64537.7	77363.2	72008.8	184099	136172	193501	187208	173516
P00184	Cyp1a1	Mouse	yes	LSQQYGDVLQIR	11.5727	1418.75	NA	Cytochrome P450 1A1 (EC 1.14.14.1) (CYPIA1) (Cytochrome P450 form 6) (Cytochrome P450-C) (Cytochrome P450-P1) (Hydroperoxy icosatetraenoate dehydratase) (EC 4.2.1.152)	16098.1	10014.3	5726.85	11601.4	10726.6	21092.7	29955.5	34462.5	23069.8	18782.9	26869.6	26571.7	26125.2	17545.7	19122.4	26595.1	19989.1	31564.9	6486.43	7086.29	7548.58	23900.7	28927.3	30468.3	64725.4	74501.8	23866.8	38468.2	38830.5	37519.2	69741.6	65746.9	63427.5	15770.1	25407.5	11359	129880	96549.1	149677	101568	106733
Q61586	Gpam	Mouse	yes	LSYILFVQER	12.5222	1266.7	NA	Glycerol-3-phosphate acyltransferase 1, mitochondrial (GPAT-1) (EC 2.3.1.15) (P90)	30014.8	35669.2	29228.8	31924.5	12518.3	20303.3	27998.2	16333.9	11645.2	20953.4	18878.9	13986.3	20204.2	25708.3	10547.9	24339.9	21237.8	16738	55850.3	52829.1	43823.6	50013.1	43881	31917.8	8969.31	12995.3	0	1400.42	0	2307.47	0	0	0	0	0	0	19056.4	13048.6	24032.6	21144.6	19093
Q9JLI6	Scly	Mouse	yes	LTPLYPMLFGGGQER	13.0513	1677.85	NA	Selenocysteine lyase (mSCL) (EC 4.4.1.16)	18154.8	8563.69	9561.5	18376.6	29259.5	12350.7	9450.33	40057.7	14195.3	28863.2	33920.1	22819.7	9069.5	23300.2	12066.9	7855.82	26093.7	11412.5	5330.48	10430	23315.7	9247.55	11778.1	10901.6	72807	62635.2	165089	64343.9	58539.6	54574.6	81889.5	84485.3	71548.7	82783.7	85560.7	84556.4	42160.2	56228.7	66210.7	67398.2	70466.3
Q8VDC0	Lars2	Mouse	yes	LWSLTTR	11.4724	875.486	NA	Probable leucine--tRNA ligase, mitochondrial (EC 6.1.1.4) (Leucyl-tRNA synthetase) (LeuRS)	15483.1	15852.7	16707.2	11485.3	15106.6	17997.2	25215.7	27935.5	23790.6	27209.3	32402.5	36512	10031.4	12045.5	23549.3	30043	34755.9	36492	10824.4	9967.75	16486.3	17477.1	17955	18223.4	79552	74920.5	57845	30383.8	31403.8	32398.3	49723.6	42860.4	39004.1	37980.9	43003.4	45058.1	81385	81529.9	93286.1	85879	83838.4
Q6ZQ88	Kdm1a	Mouse	no	MGFGNLNK	10.7213	879.426	NA	Lysine-specific histone demethylase 1A (EC 1.14.99.66) (BRAF35-HDAC complex protein BHC110) (Flavin-containing amine oxidase domain-containing protein 2)	370848	418189	461256	391508	393285	427139	903605	896389	913293	879098	814927	860914	620921	557978	645329	656967	704168	717653	391897	384431	374827	538669	507311	486113	1.55105e+06	1.52047e+06	1.45289e+06	890819	895274	833393	790320	769419	739185	800682	698390	645235	2.27379e+06	2.32071e+06	2.11198e+06	2.17413e+06	2.49395e+06
O35459	Ech1	Mouse	yes	MMADEALDSGLVSR	11.589	1493.68	NA	Delta(3,5)-Delta(2,4)-dienoyl-CoA isomerase, mitochondrial (EC 5.3.3.-)	3745.68	3663.22	1687.91	2447.55	5877.46	2417.14	4847.45	11252.6	5844.69	4053.39	5860.74	11534.4	3239.09	5873.41	841.758	10040.3	4759.18	10651.5	4835.25	0	0	1919.94	4146.38	3033.06	28093	30674	21104.8	35171.5	35657.9	34178.3	57264.8	44254.9	57607.1	22549.7	29992.3	21345.7	27666.3	20192.6	15080.6	20998.8	37085
P10649	Gstm1	Mouse	yes	MQLIMLCYNPDFEK	12.9314	1800.82	[7] Carbamidomethyl	Glutathione S-transferase Mu 1 (EC 2.5.1.18) (GST 1-1) (GST class-mu 1) (Glutathione S-transferase GT8.7) (pmGT10)	22474.1	12759.3	7776.85	25125.6	32576.4	24564.1	33737.1	4427.1	14887.7	20241.2	37960.6	5776.23	12453.9	11508.9	0	11158.2	13444.4	9178.28	28149.1	481.607	0	0	1039.07	2250.35	58788.3	51015.3	7356.37	55688.6	35408.3	29094.4	31323.7	42411.4	34467.4	28682.5	46366.9	57970	42782.3	28124	15107.4	29750.5	54129.2
Q8K154	Ugt2b34	Mouse	yes	MTFMER	10.6727	813.35	NA	UDP-glucuronosyltransferase (EC 2.4.1.17)	8213.7	8575.98	10776.2	7533.85	7511.54	4825.02	13112.4	11961.4	11004.2	11616.4	13454.9	15120.2	10079.5	6246.7	12824.3	10803.6	10106.5	14274.7	4845.65	3185.36	4404.18	12597	13952.3	13099.5	34772	34727.7	21846.8	14643.3	23394.2	16320.1	18482.6	18209.3	21440.1	20909	17842.7	19321.2	48071.4	37021.4	48957.9	49043.7	50071.3
Q80W22	Thnsl2	Mouse	yes	MWYTSTR	10.6223	943.421	NA	Threonine synthase-like 2 (TSH2) (mTSH2) (EC 4.2.3.-)	5317.61	11427.8	11844.3	47378.7	57253.5	51736.5	45925.5	42615.4	46650.8	77391.3	83565.2	93492.7	7987.17	6165.42	8979.76	1035.83	2507.03	2101.29	13190.6	14622.4	16782.8	56724	53131.9	56488.5	328042	269798	205979	235022	247887	182453	279755	288047	257870	195665	175331	194709	130481	113494	129883	228088	216332
G3X982	Aox3	Mouse	yes	NADPEVNLLFYLR	13.4118	1562.81	NA	Aldehyde oxidase 3 (EC 1.2.3.1) (Aldehyde oxidase homolog 1) (Azaheterocycle hydroxylase 3) (EC 1.17.3.-)	4.31689	18501.8	0	19842	6628.88	6282.76	8641.17	16918	7409.49	15990.5	3031.24	8618.15	5814.74	13747.7	12246	9015.47	11831.3	3761.96	0	6333.92	3798	10480.1	6926.68	5765.39	41636.5	58716.1	5145.44	6705.62	2204.56	20667	29630.8	32738.1	10698.1	12660.7	38288.5	30588.6	23817.9	9076.26	16469.9	31488.4	23436
Q05421	Cyp2e1	Mouse	yes	NEFSGR	9.09155	708.318	NA	Cytochrome P450 2E1 (EC 1.14.14.1) (4-nitrophenol 2-hydroxylase) (EC 1.14.13.n7) (CYPIIE1) (Cytochrome P450-ALC) (Cytochrome P450-J)	24693.7	34647.5	37580.7	21082	31513.6	27091	40503.1	38747.3	40802.6	45370.6	44036.3	52198.7	28264.4	25802	26529.8	27012.2	31831.3	23394	22057.6	18803.7	22437.3	26544.4	25588.9	31605.6	373212	361199	353925	271383	245150	243194	323133	330820	284228	151286	134839	140759	287374	277136	314599	326098	301573
O70133	Dhx9	Mouse	yes	NELTYQMEQDHNLQSVLQER	11.7051	2474.15	NA	ATP-dependent RNA helicase A (EC 3.6.4.13) (DEAH box protein 9) (mHEL-5) (Nuclear DNA helicase II) (NDH II) (RNA helicase A) (RHA)	43602.2	46180.6	57404.5	66927	58967	52245.7	110551	103225	87724.6	108234	116220	130902	84572.5	58897.4	71235.7	74706	102025	103412	33164.2	23431.1	47420.5	82350.7	76413.4	67653.6	106959	98606.8	54248.5	84549.8	93397.1	92459	88912.8	100353	88832.9	50022.4	57483.8	44959	164987	159410	164574	144437	148795
O08529	Capn2	Mouse	yes	NFFLTTR	11.6222	897.47	NA	Calpain-2 catalytic subunit (EC 3.4.22.53) (80 kDa M-calpain subunit) (CALP80) (Calcium-activated neutral proteinase 2) (CANP 2) (Calpain M-type) (Calpain-2 large subunit) (Millimolar-calpain) (M-calpain)	321842	374777	384785	436070	414857	410361	631956	601545	654397	563196	641739	657184	473333	453191	554929	696685	727963	684658	362655	391658	375196	480040	494968	536083	457673	399267	344261	291273	300737	242700	225535	221036	203268	140994	140378	164935	635484	607812	680913	610768	600750
P62717	Rpl18a	Mouse	no	NFGIWLR	12.4203	904.491	NA	60S ribosomal protein L18a	26607.4	20225.3	20183.4	24723.5	17790.9	17990.7	17516.6	22001.5	21193.3	15992.6	18568.6	17536.7	28464.9	26219.4	22603.4	31520.4	20855.8	21120.8	24587.7	21028.3	15896	31123.1	27837.3	29042.2	9142.42	17021.6	5738.2	10405.6	9575.98	11907.1	16454	10723.3	12881.8	5758.89	14158.2	8927.71	16588.5	10444.1	19373.5	24579	16723.4
Q99K90	Tab2	Mouse	yes	NHMTSLNLDLQSQNVYHHGR	10.2535	2379.12	[17] Oxidation	TGF-beta-activated kinase 1 and MAP3K7-binding protein 2 (Mitogen-activated protein kinase kinase kinase 7-interacting protein 2) (TAK1-binding protein 2) (TAB-2) (TGF-beta-activated kinase 1-binding protein 2)	326633	310171	301118	266001	264754	235662	274177	245569	205539	169977	217640	229701	247005	206898	238586	192728	139900	172645	207306	209464	186068	217605	203065	193305	134075	141615	90541.7	130520	135661	92376.2	152011	150061	141416	108277	129934	95203.6	109645	93687.9	168150	115643	125072
Q3V3R4	Itga1	Mouse	yes	NLLIVR	11.1907	726.474	NA	Integrin alpha-1 (CD49 antigen-like family member A) (Laminin and collagen receptor) (VLA-1) (CD antigen CD49a)	50224.8	67548.6	78729.5	73581.3	84506.1	69619.3	113090	112360	106961	93260.1	102083	116711	74822.2	63182.3	80827.1	97856.6	94265.7	92960.4	58921.9	59417.3	63611.7	86493.3	92507.6	89020.8	62846.5	46923.6	32893.8	45816.1	48107	35174.1	51273.2	53503.5	42253.9	19812.3	24955.5	25742.3	86805.8	78131.6	115132	89716.7	83459.7
Q6KAR6	Exoc3	Mouse	yes	NLLSMYHQALSTR	11.7306	1532.78	NA	Exocyst complex component 3 (Exocyst complex component Sec6)	26529.9	26639.7	41808.1	35879.7	35296.9	38237.2	65571.1	67132.7	60684	58679.4	67773.4	65607.2	40682.4	40772.7	46369.8	41490.4	34992	53966.6	31307.2	23380.5	36315.5	45251.8	46681.3	51524.9	55225.1	46498.7	31088	18848.8	18857	10556.4	12943.2	5098.44	9753.73	7457.51	11098	15459.9	104470	100135	127901	130580	135890
Q9QY30	Abcb11	Mouse	yes	NNPGVLTTR	9.778	970.518	NA	Bile salt export pump (EC 7.6.2.-) (ATP-binding cassette sub-family B member 11) (Sister of P-glycoprotein)	28322.8	33897.4	41121.5	26903.7	31343	34843.2	75210.5	71467.8	67862.9	52099.8	54163.7	55251.8	44375.6	30951.6	37920.2	33864.4	33205.7	29537.6	21110.7	18984.5	16187.4	34092	29293.7	30599.6	116268	101079	98607.8	38134.2	38079.2	34267.5	28257.3	29947	28422.3	22209.1	14138	23571.7	201930	164691	190183	168665	159808
Q9Z0W3	Nup160	Mouse	yes	NPVHAIGLLIR	11.5727	1201.73	NA	Nuclear pore complex protein Nup160 (160 kDa nucleoporin) (Gene trap locus 1-13 protein) (GTL-13) (Nucleoporin Nup160)	22941	18176.8	23713.7	21955.5	22074	17787	37698.3	32266.7	36153.1	33070.9	45099.8	43344.4	18756.2	23643.6	31467	36102.5	31728.8	29859.3	10424.2	13359.3	17826.4	26471.3	27818.7	24083.2	20467.1	18776.3	16101.3	6146.62	0	1916.26	2431.87	1728.26	2514.61	1666.85	0	0	52990	45511.2	58955.2	55612.1	53736.1
Q8VC19	Alas1	Mouse	yes	NTEICDELMTR	11.1079	1380.6	[5] Carbamidomethyl	5-aminolevulinate synthase, nonspecific, mitochondrial (ALAS-H) (EC 2.3.1.37) (5-aminolevulinic acid synthase 1) (Delta-ALA synthase 1) (Delta-aminolevulinate synthase 1)	5905.82	8806.32	6438.4	10069.3	3962.91	3588.5	11394.1	9727.79	10691.8	17815.4	14346.4	14616.8	2346.64	3342.11	14557.5	6707.96	6633	7082.62	185.539	0	1775.39	4998.28	1645.77	3605.52	17080.3	26346.1	7841.3	8917.24	10104.1	12021.8	8128.84	2551.78	8933.03	37417.2	36307	35910.8	57405.2	62236.8	60073.9	113249	96902.7
Q61235	Sntb2	Mouse	no	NTLILR	10.5732	728.453	NA	Beta-2-syntrophin (59 kDa dystrophin-associated protein A1 basic component 2) (Syntrophin-3) (SNT3) (Syntrophin-like) (SNTL)	8313.13	9259.3	11166.6	11030.6	7855.37	9023.43	12161.9	9985.18	9888.76	12683.5	10418.1	11196.2	12800.6	9037.42	12134	14201.5	15248.3	17045.2	8656.54	7964.96	7242.22	6890.97	10202.6	11454.5	12112.8	7831.31	10043.2	21378.4	24069.1	19155.3	7814.8	9255.74	6000.1	5358.95	2897.26	7715.21	6313.95	8968.61	8065.74	10661	9350.15
E9Q6J5	Bod1l	Mouse	yes	QDSAAGEHVVDLSTR	10.102	1583.75	NA	Biorientation of chromosomes in cell division protein 1-like 1	7666.75	8360.69	10848.3	11695.1	11862.3	10480.4	14021	11147.8	16604.2	13379.3	18988.7	15133	15307	5884.76	8546.92	11312.3	19690.5	18687.1	2143.61	6308.46	4396.61	5923.12	10357.1	3998.24	16258.7	12443.7	17512.6	32537.9	31431.1	27150.6	47719.7	42505.8	46188.9	47163.9	43478.4	55685.6	14408.1	15261.4	15187.9	13889.2	19955.7
P21958	Tap1	Mouse	yes	QETGFFLK	11.4886	968.496	NA	Antigen peptide transporter 1 (APT1) (EC 7.4.2.-) (ATP-binding cassette sub-family B member 2) (Histocompatibility antigen modifier 1) (Peptide transporter TAP1)	21973.1	20959.3	26210.5	26416.6	21284.9	23766.2	33263.4	44755.2	37755.5	25742.6	31324.9	29709	25033.6	25452.3	33045	51263.1	53773.9	52331.9	16692.3	18549.6	24147.5	27276.5	23361.4	30586.8	43000.7	41075.6	34454	16873.3	23673.3	18772.4	19049	17115.4	15414.5	12051.7	12697.2	8172.49	58357.8	61529.8	60460.6	50618.5	59530.4
Q8CGC7	Eprs1	Mouse	yes	QFAYQCSWGLTTR	11.8306	1616.74	[6] Carbamidomethyl	Bifunctional glutamate/proline--tRNA ligase (Bifunctional aminoacyl-tRNA synthetase) [Includes: Glutamate--tRNA ligase (EC 6.1.1.17) (Glutamyl-tRNA synthetase) (GluRS); Proline--tRNA ligase (EC 6.1.1.15) (Prolyl-tRNA synthetase) (ProRS)]	480883	614785	725791	625838	683398	727684	947840	879116	1.09598e+06	1.10549e+06	1.15791e+06	1.10611e+06	543894	720390	843707	840303	843068	947455	563818	627882	687965	721321	716082	849071	1.72909e+06	1.68458e+06	1.51383e+06	704027	659665	704759	672416	632529	678430	518066	590420	621830	2.5412e+06	2.68868e+06	2.73361e+06	2.68374e+06	2.83032e+06
Q9Z2J0	Slc23a1	Mouse	yes	QHEVVDSAGTSTR	8.8838	1385.65	NA	Solute carrier family 23 member 1 (Na(+)/L-ascorbic acid transporter 1) (Sodium-dependent vitamin C transporter 1) (Yolk sac permease-like molecule 3)	345.482	0	0	1078.97	1852.78	0	670.211	686.2	826.528	0	688.247	0	4426.88	2354.39	0	0	0	0	0	0	0	0	576.102	0	11321.7	8683.66	4459.54	8004.41	8675.44	2638.2	8331.19	10873.3	6278.16	5161.96	7720.42	9147.41	13364.5	9256.81	11713.9	17350.5	14736.6
Q61391	Mme	Mouse	no	QLFFLNFAQVWCGTYRPEYAVNSIK	12.5736	3066.51	[11] Oxidation|[12] Carbamidomethyl	Neprilysin (EC 3.4.24.11) (Atriopeptidase) (Enkephalinase) (Neutral endopeptidase 24.11) (NEP) (Neutral endopeptidase) (Skin fibroblast elastase) (SFE) (CD antigen CD10)	3.70271e+07	6.19663e+07	5.48228e+07	6.22874e+07	6.73042e+07	5.91653e+07	6.06709e+07	4.25466e+07	4.74369e+07	5.14266e+07	6.57722e+07	5.32804e+07	4.77355e+07	6.02546e+07	4.38325e+07	4.66547e+07	5.67041e+07	4.3433e+07	4.43512e+07	4.52539e+07	4.67502e+07	7.25196e+07	7.56377e+07	5.60013e+07	1.84943e+06	1.61241e+06	1.46775e+06	1.10651e+06	1.36488e+06	1.20843e+06	1.73622e+06	1.77152e+06	1.57844e+06	2.15135e+06	2.35767e+06	2.12209e+06	2.26694e+06	1.80347e+06	2.25836e+06	1.90991e+06	2.05844e+06
Q9D818	Sapcd2	Mouse	yes	QMKELDQEQEVLLQGLEMMAR	13.9109	2534.22	[2] Oxidation	Suppressor APC domain-containing protein 2 (Protein Ang)	69366.6	123947	34926.7	214332	119997	122982	142603	117321	151642	227011	259922	130951	166665	289434	171197	232424	230254	140176	295274	269221	256748	370611	343444	233687	248296	334943	36368.3	286955	329044	314902	372159	503993	329316	347569	405881	317658	176434	174328	114003	270578	269958
Q9Z0K8	Vnn1	Mouse	yes	RFGSTPVQER	9.4083	1175.6	NA	Pantetheinase (EC 3.5.1.92) (Pantetheine hydrolase) (Vascular non-inflammatory molecule 1) (Vanin-1)	1107.3	1680.23	1081.17	0	552.288	597.241	3193.01	773.186	0	9137.29	10590.8	10344	1602.03	0	1193.58	14265.4	12013.8	12631.6	245.399	282.318	470.072	978.651	0	1726.57	21076.4	19925.1	13178.3	28866.9	34647.4	27121.5	30356.7	42950.9	34959.5	10407.2	9377.09	13297.1	21290.2	17473.7	26437.6	39820	27294.5
V9GX81	Mroh6	Mouse	yes	RHHSYPPRPHPLYDDSPFLR	13.9109	2534.22	[2] Oxidation|[3] Oxidation|[10] Oxidation	Maestro heat-like repeat family member 6	69366.6	123947	34926.7	214332	119997	122982	142603	117321	151642	227011	259922	130951	166665	289434	171197	232424	230254	140176	295274	269221	256748	370611	343444	233687	248296	334943	36368.3	286955	329044	314902	372159	503993	329316	347569	405881	317658	176434	174328	114003	270578	269958
Q05915	Gch1	Mouse	no	RLQVQER	8.99937	927.524	NA	GTP cyclohydrolase 1 (EC 3.5.4.16) (GTP cyclohydrolase I) (GTP-CH-I)	16228.7	10957.5	13921.4	13635.7	16596.4	11534.5	17713.6	23187.2	21630.8	26259	27828.5	28396	11013	8876.64	12279.9	8851.9	8826.61	6419.58	8488.12	7859	5428.09	4421.97	10219.4	7585.43	58156.6	58784.5	44680.2	39334.9	37361.2	31664.4	39483.4	32707.9	26764.1	44632.1	39657.2	43616.6	66034.7	57551.9	57286.5	62013.3	50337.9
P19096	Fasn	Mouse	yes	RPLWFICSGMGTQWR	12.4203	1893.91	[7] Carbamidomethyl	Fatty acid synthase (EC 2.3.1.85) (Type I Fatty Acid Synthase) [Includes: [Acyl-carrier-protein] S-acetyltransferase (EC 2.3.1.38); [Acyl-carrier-protein] S-malonyltransferase (EC 2.3.1.39); 3-oxoacyl-[acyl-carrier-protein] synthase (EC 2.3.1.41); 3-oxoacyl-[acyl-carrier-protein] reductase (EC 1.1.1.100); 3-hydroxyacyl-[acyl-carrier-protein] dehydratase (EC 4.2.1.59); Enoyl-[acyl-carrier-protein]…	7781.58	32552.5	15326.9	23292	24381.4	28515.9	15030.6	14035.6	20381.3	18235.8	4580.64	31299.8	14080	18311.1	11483.1	10107.3	1478.17	12961.5	11406.3	3542.84	4958.26	16270.4	37151.3	28015.6	99676.9	98423	33494.2	9846.89	25598.8	9487.05	9553.65	13450.8	10461.8	19669.6	3631.86	8182.37	36431.1	40998.6	49339.5	79119.2	52798.8
Q91WT9	Cbs	Mouse	yes	RPWWWR	11.5221	985.503	NA	Cystathionine beta-synthase (EC 4.2.1.22) (Beta-thionase) (Serine sulfhydrase)	1448.32	3002.53	2955.4	2636.62	1454.78	633.687	1851.41	1566.88	3717.25	2027.31	2312.53	1836.92	431.452	1085.91	2185.35	2227.9	1449.45	821.192	438.304	1355.82	77.8648	2735.46	1674.76	1797.24	46868	52031.6	50622.2	17732.9	30200.3	30588.4	24590.5	20443.8	15965.2	24441.6	28184.1	29867.9	24895.7	23918.5	28813	31739.4	35447.4
Q8K4Z3	Naxe	Mouse	yes	SATHFTGR	8.83347	875.424	NA	NAD(P)H-hydrate epimerase (EC 5.1.99.6) (Apolipoprotein A-I-binding protein) (AI-BP) (NAD(P)HX epimerase)	19949.2	23754.3	26088.1	20367.2	19720.1	22370.5	24353.5	26093.5	26261.8	24698	24281.3	30182.4	16802.8	16827	19383	18717.5	20472	21647.3	8095.27	5433.71	7448.52	12406.2	15743	12272.5	93502	88698.5	60536.5	96883.1	103074	73232.4	126719	142418	131774	132136	135335	132013	82919.2	57847.7	78913.5	71219.7	62917.1
P18572	Bsg	Mouse	yes	SDASYPPITDWFWFK	14.172	1858.86	NA	Basigin (Basic immunoglobulin superfamily) (HT7 antigen) (Membrane glycoprotein gp42) (CD antigen CD147)	32324	24524.2	35421.1	17713.9	14463.1	31362.8	36266.3	57270.6	52090.8	22615.5	36367.7	40486.3	44255.8	30786.7	20843.2	46138.6	34481.8	36472.5	53056.2	21204.9	32403.6	50558.9	46442.3	45297.1	81236.5	95147.6	23055.3	80191.6	62045.2	65270.4	87407.1	120720	93771.6	66765.6	78500.3	64184.5	74610.9	69184.6	71133.4	129730	84310.5
O35403	Sult3a1	Mouse	yes	SGTIWTQQILSLIYFEGHR	13.702	2248.16	NA	Amine sulfotransferase (EC 2.8.2.3) (SULT-X2) (Sulfotransferase 3A1) (ST3A1)	2521.48	3316.8	0	0	1078.76	128.861	23.5501	3484.41	0	0	0	7545.97	178.034	0	0	224.876	3073.45	0	0	1697.05	0	1091.54	852.899	0	0	0	0	0	0	0	271.02	11.7696	692.023	0	0	10.7722	3642.19	0	3850.56	0	0
Q08ED5	Ces2f	Mouse	yes	SHAPVYFYEFQHR	10.9229	1679.78	NA	Carboxylic ester hydrolase (EC 3.1.1.-)	17694.1	9583.43	14272.1	8992.22	6975.99	5936.13	21149.4	11376	19393.5	8296.28	11996.4	9589.76	13438.8	6257.88	9532.37	6182.23	3429.81	3495.67	0	1249.96	3596.23	6779.42	10329.9	5799.97	21639.8	22520.2	17652.1	27164.1	27298.4	28548.2	38096.2	24108.3	28943.8	18289.6	22948	15728	16618.7	13311.2	23898.3	15261.5	18625.1
P57776	Eef1d	Mouse	yes	SLAGSSGPGASSGPGGDHSELIVR	10.5235	2194.06	NA	Elongation factor 1-delta (EF-1-delta)	692809	900702	931992	799359	914159	843265	1.47542e+06	1.49173e+06	1.25059e+06	962260	1.26235e+06	1.57079e+06	822205	696918	760050	1.4976e+06	1.45455e+06	1.41441e+06	425822	442683	469299	778029	900709	808097	2.46827e+06	2.02268e+06	1.47849e+06	3.98374e+06	4.26623e+06	3.24242e+06	5.15625e+06	5.20166e+06	4.82185e+06	5.52552e+06	5.76421e+06	6.06889e+06	2.66811e+06	2.0965e+06	3.41162e+06	2.76368e+06	2.45574e+06
Q62234	Myom1	Mouse	yes	SLLSGEETGSLPGNYLVPIYSGR	13.0336	2408.22	NA	Myomesin-1 (Myomesin family member 1) (Skelemin)	12873.3	117.506	2057.05	1917.72	15496.8	3356.89	13551.7	6407.38	2587.2	6065	5751.04	9321.51	12287.6	17543.3	14056.3	10753.4	11823.8	5688.25	637.046	9925.38	15155.2	16232.4	11723.8	9928.43	10059.4	2812.41	15941.8	3726.92	21140.3	1723.17	3673.09	3944.94	0	5972.99	4171.78	0	7165.71	5758.06	12894.4	234.385	4310.22
A2ARA8	Itga8	Mouse	yes	SNQWFGATVR	11.3069	1164.57	NA	Integrin alpha-8 [Cleaved into: Integrin alpha-8 heavy chain; Integrin alpha-8 light chain]	0	410.272	1595.47	0	3890.33	5371.33	8549.63	6523.63	8075.96	8430.15	12402.3	13776.1	8238.96	3376.44	11440.8	18970.5	15423.1	11849.4	6421.4	3374	5557.75	8128.19	8003.19	7039.04	1869.14	3523.47	0	7670.23	7483.29	5006.88	3342.84	2195.6	3090.42	0	1765.42	0	0	0	0	1499.72	0
Q9QZ85	Iigp1	Mouse	yes	SPAVFKPTDEETIQER	10.4233	1845.91	NA	Interferon-inducible GTPase 1 (EC 3.6.5.-)	167621	148089	164716	149594	101981	114870	376007	385462	333082	222933	264542	278862	139736	104702	119682	406473	378501	377520	77271.4	56431.4	49854.2	81653.9	83010.1	81088.5	580147	516331	455607	383025	356640	341841	456434	477872	468327	322312	280165	331784	406786	375270	462289	315383	319035
A2ASS6	Ttn	Mouse	yes	SPLLIR	10.8551	697.448	NA	Titin (EC 2.7.11.1) (Connectin)	0	284.656	352.218	0	0	0	398.8	233.131	413.764	0	0	381.776	298.18	321.56	0	838.709	0	425.488	0	481.243	0	0	0	259.472	0	0	0	5028.72	3226.91	2558.87	0	0	0	0	0	0	446.888	0	381.188	0	0
Q9R112	Sqor	Mouse	yes	SPVADSAGWVDVDK	11.2407	1444.68	NA	Sulfide:quinone oxidoreductase, mitochondrial (SQOR) (EC 1.8.5.8) (Sulfide quinone oxidoreductase)	12153.6	25639.4	28120.5	11863.8	14564.3	15779.7	52000.1	53196	55355.8	22489.4	44952.5	44287.1	6345.56	12848.9	11942.8	45725.5	46953.4	44642.2	1674.39	3461.9	7577.81	11180.5	8895.74	3163.65	56013.3	37566.2	21318.5	18981.7	19100.5	10831.2	5351.11	13342.4	13325.1	3243.94	6323.89	8160.16	67675	51963.3	114202	85840.8	55971.5
P04186	Cfb	Mouse	yes	STGSWSDLQTR	10.5732	1236.57	NA	Complement factor B (EC 3.4.21.47) (C3/C5 convertase) [Cleaved into: Complement factor B Ba fragment; Complement factor B Bb fragment]	160386	224032	236574	225085	219729	220034	263478	255614	242079	207755	224713	247818	318986	298941	322391	376196	391534	366584	248458	241531	255105	363558	382871	417659	207988	189302	170403	249220	238054	224284	293847	325549	282736	247838	220960	252998	203488	183717	192766	181641	186352
Q91XA2	Golm1	Mouse	yes	SVELQTR	9.5372	831.444	NA	Golgi membrane protein 1 (Golgi membrane protein GP73) (Golgi phosphoprotein 2)	11339.9	12079.3	12167.3	9638.08	11310.2	12115.2	25961	23825.8	15995.5	19516.3	15370.5	19015.9	12956.1	13697.9	19947.5	18870.8	16969.9	20482.1	13047.8	10979	7643.59	11618.7	12418.7	10411.4	20232.9	13565.2	9497.66	28125.2	25871.1	31650	17105.8	31310.8	23937.7	29641.3	27943	34606.3	18734.8	18008.8	18988.1	14802.2	16876.8
Q63886	Ugt1a1	Mouse	yes	TAFNQDSFLLR	12.0522	1310.66	NA	UDP-glucuronosyltransferase 1A1 (UGT1A1) (EC 2.4.1.17) (UDP-glucuronosyltransferase 1-1) (UDPGT 1-1) (UGT1*1) (UGT1-01) (UGT1.1) (UGTBR1)	36426.6	21594.4	33367.7	18239.9	3680.34	19993.8	42253.6	49546.4	39531.2	29260	27444.7	23148.4	17436.1	15855.2	39466.7	24173.9	16882.3	19917.4	12778.2	12448.6	9698.58	29543.4	14214.4	28033.3	177625	189142	133278	146319	132482	171376	134224	112412	118833	80595.9	89459	107904	162541	158020	156514	196751	215761
A0A1L1SUI3	Slc37a4	Mouse	yes	TCCTDWGQFFLIQER	13.1886	1959.86	[2] Carbamidomethyl|[3] Carbamidomethyl	Solute carrier family 37 (glucose-6-phosphate transporter), member 4	63813	69489.5	77004.4	138747	83388.5	99169.5	83981.8	114524	91132.6	91296.4	97174.1	104175	77159.8	87149.8	121948	87403.8	95823.8	78077.2	80879.4	107698	94530.7	92162	108289	85158.9	412558	465016	25779.3	132494	123731	194497	128858	140039	97829.6	224603	159390	193164	378493	398027	391040	382592	507670
Q9DD03	Rab13	Mouse	no	TCLIIR	10.7213	774.442	[2] Carbamidomethyl	Ras-related protein Rab-13	79734.7	104304	115603	109616	125909	122819	91563.9	83347.9	91761.3	64051.8	84191	96223.1	112815	109063	127644	79508.6	93660.5	87655	156136	158788	171638	168095	173064	176650	27643.2	22606.8	21546.9	21802.9	21805.5	13013.3	25297.8	21738.6	22186.7	21433.4	17044.8	21811.2	26279.8	24161.8	23646.6	23151.2	24024.3
Q9QUR6	Prep	Mouse	yes	TFPLDVGSVVGYSGR	12.5736	1552.79	NA	Prolyl endopeptidase (PE) (EC 3.4.21.26) (Post-proline cleaving enzyme)	557686	807437	792993	724669	790743	731682	1.41967e+06	1.1985e+06	1.19869e+06	1.64003e+06	2.02634e+06	1.92282e+06	632641	645083	667334	1.26718e+06	1.57763e+06	1.34325e+06	497493	504714	528717	825676	829865	885115	4.09246e+06	3.52069e+06	3.2879e+06	2.24211e+06	2.43388e+06	2.10799e+06	2.25527e+06	2.30199e+06	1.95876e+06	2.65298e+06	2.74348e+06	3.01581e+06	3.53893e+06	3.15685e+06	3.98205e+06	3.77214e+06	3.64698e+06
P47738	Aldh2	Mouse	yes	TFPTVNPSTGEVICQVAEGNKEDVDK	11.6554	2833.34	[14] Carbamidomethyl	Aldehyde dehydrogenase, mitochondrial (EC 1.2.1.3) (AHD-M1) (ALDH class 2) (ALDH-E2) (ALDHI)	4.20938e+06	5.97702e+06	6.00982e+06	5.60536e+06	5.96028e+06	5.20965e+06	6.28778e+06	6.42986e+06	5.52543e+06	3.36648e+06	4.97801e+06	6.22962e+06	5.23628e+06	4.98417e+06	5.52021e+06	4.49981e+06	3.83596e+06	4.01155e+06	4.36941e+06	3.94807e+06	4.71272e+06	6.81086e+06	6.86156e+06	7.3858e+06	4.26248e+06	3.71257e+06	2.96547e+06	2.70254e+06	2.59952e+06	2.38568e+06	4.08656e+06	4.15131e+06	4.02941e+06	2.45136e+06	2.91055e+06	2.67963e+06	3.56517e+06	2.64323e+06	4.87493e+06	3.84118e+06	3.05257e+06
P97333	Nrp1	Mouse	yes	TFSPLSTR	10.7213	907.474	NA	Neuropilin-1 (A5 protein) (CD antigen CD304)	27420.1	33060.1	30915.3	38218	35950.1	36264.4	47631.5	37117.8	43197.3	42244.6	40411.1	50933.9	45828.8	39964.2	48255.1	32978.8	38895.6	44759.7	35268.9	36261.1	30647.8	41782.5	40731.8	41939.5	15716.8	13808.7	12539.4	12400.1	18914.9	13499.7	16586.8	18577.1	15342	3908.57	5244.34	4365.73	24515.7	27081.4	21969	25674.2	24322.3
Q78JT3	Haao	Mouse	yes	TGKPNPDQLLK	10.0847	1209.67	NA	3-hydroxyanthranilate 3,4-dioxygenase (EC 1.13.11.6) (3-hydroxyanthranilate oxygenase) (3-HAO) (3-hydroxyanthranilic acid dioxygenase) (HAD)	5023.91	3554.81	2852.14	1910.95	620.51	3357.09	3401.27	2586.14	3125.61	2317.04	2638.03	3567.5	1395.82	643.378	2066.38	143.695	1008.58	595.592	76.604	391.713	19.3055	142.378	517.126	151.879	44962.8	38130	40221.7	58811.8	60406.3	53615.9	71317.7	63965	68420.2	79214.9	69907.8	66414.5	24922.7	22000.8	23754	22574.1	30056.8
Q8C5W0	Clmn	Mouse	yes	TGSIAEPTPESSILSTR	11.3238	1744.88	NA	Calmin (Calponin-like transmembrane domain protein)	3703.92	10102.7	18551.3	12657.7	9342.92	9979.85	35700.4	37666.1	12966.4	32659.5	33557.7	25710.3	8492.28	3565.33	12128.5	22883.9	17505.2	16709.2	10963.8	10062.3	0	16147.3	0	7686.19	75070.2	67362.2	69246.7	60496.5	77664.8	77457	87471	105199	95477.7	67502.7	74603.9	62652.1	61523.1	86623.7	67719.1	58271.3	78855.8
Q99J47	Dhrs7b	Mouse	yes	TLAPGLFFR	12.5222	1020.57	NA	Dehydrogenase/reductase SDR family member 7B (EC 1.1.-.-) (Short-chain dehydrogenase/reductase family 32C member 1)	2321.92	4481.29	5436.91	5265.16	7257.85	5206.41	25064.9	22373.4	16814.9	7591.81	23005.1	27690.1	8166.96	8752.67	8458.55	20958.2	23989.9	21497.1	1183.49	2373.68	3213.63	11507.9	12892.2	10245.5	35031.5	33130.5	20832.3	22831.5	19828.2	15246.4	20107	24185.5	18501.9	13701.2	15119.3	13686.6	64656	45299.8	78481	72486.2	70504.2
P23589	Ca5a	Mouse	yes	TLLFSGR	11.2407	792.448	NA	Carbonic anhydrase 5A, mitochondrial (EC 4.2.1.1) (Carbonate dehydratase VA) (CA Y) (Carbonic anhydrase VA) (CA-VA)	74534.4	88482.8	101217	17513.8	19715.2	19178.4	53362.4	52330	47046.6	56581.3	60261.9	62220.2	21474.3	15553.2	21352.2	36511.4	36210.1	37194.1	17672.7	22627.2	24912.7	18168.8	15125	18988.7	1.60666e+06	1.3103e+06	1.21479e+06	1.64492e+06	1.68892e+06	1.36848e+06	2.60136e+06	2.78121e+06	2.55741e+06	2.64531e+06	2.69486e+06	2.99757e+06	991926	883675	1.1135e+06	1.01932e+06	977162
Q8K441	Abca6	Mouse	yes	TSEFPEFFSDLDK	12.9314	1560.7	NA	ATP-binding cassette sub-family A member 6 (EC 7.6.2.-)	34078.3	46630.2	38320.1	27122.5	26683.2	34041.8	74021.9	77172	77298	62256.1	93912.8	74351.3	28918.7	34160.7	27036.9	14725.3	16024.6	38064.2	30229.1	0	22684.6	39411.4	45419.9	38984.7	304462	254395	33817.4	43847.8	55895	39883	78784.6	72371.2	52000.5	22337.3	20526.9	18974.4	326708	264689	347287	323735	308583
Q9R0H0	Acox1	Mouse	yes	TSNHAIVLAQLITR	11.7473	1535.88	NA	Peroxisomal acyl-coenzyme A oxidase 1 (AOX) (EC 1.3.3.6) (Palmitoyl-CoA oxidase) [Cleaved into: Peroxisomal acyl-CoA oxidase 1, A chain; Peroxisomal acyl-CoA oxidase 1, B chain; Peroxisomal acyl-CoA oxidase 1, C chain]	42353.5	42118.6	35871.4	30997.4	20802.6	17972.5	15130.7	30941.8	26102.7	54041.3	32976.4	52964.1	18939.6	14196.7	18177.2	28885.7	37969	34666.3	22816.2	21556.1	16484.9	29191.6	25281.5	17964.1	297886	365798	292326	233821	226520	231530	325974	290059	313388	179071	204641	206480	347072	347205	352108	402849	416448
O70503	Hsd17b12	Mouse	yes	TVGLQTR	9.5544	773.438	NA	Very-long-chain 3-oxoacyl-CoA reductase (EC 1.1.1.330) (17-beta-hydroxysteroid dehydrogenase 12) (17-beta-HSD 12) (3-ketoacyl-CoA reductase) (KAR) (Estradiol 17-beta-dehydrogenase 12) (EC 1.1.1.62) (KIK-I)	176281	205702	222810	201752	218324	235998	331074	304994	310280	272344	277620	319346	202046	200940	212358	310487	368563	357750	162340	150346	136465	191109	188043	164788	623886	536619	499712	380223	477201	440043	398395	355060	378607	347500	313436	405331	830092	770062	794957	845188	772156
P01942	Hba	Mouse	yes	TYFPHFDVSHGSAQVK	10.8381	1818.87	NA	Hemoglobin subunit alpha (Alpha-globin) (Hemoglobin alpha chain)	80875.7	80979.3	100308	77420.3	71762.7	67906	106730	97991.5	107061	85995.3	100315	103702	144856	129619	161045	87816.3	74986.2	98222.5	39093.4	38443.3	26625.5	45768.7	51729.7	70786.3	140457	190862	214473	334276	407984	378833	347381	347633	365075	331680	360566	342311	182426	205157	242745	116753	187012
P52760	Rida	Mouse	yes	TYFQGSLPAR	10.8381	1138.58	NA	2-iminobutanoate/2-iminopropanoate deaminase (EC 3.5.99.10) (Heat-responsive protein 12) (Reactive intermediate imine deaminase A homolog) (Translation inhibitor L-PSP ribonuclease)	0	2881.14	3851.08	777.187	3061.01	2985.56	4787.23	6002.61	1918.91	3584.11	1340.43	4873.16	2438.11	2194.09	3415.32	3953.71	3064.99	5687.91	2592.97	1765.48	0	1747.45	1974.29	1904.66	21711	21540.3	26697.7	19519.3	20141.9	26817.6	33731.9	43723	31464.5	31520.7	35478.8	30372.7	11586.5	16893.8	15502.8	12947.9	16420.1
Q8BMJ2	Lars1	Mouse	yes	TYGLGTR	9.84478	766.396	NA	Leucine--tRNA ligase, cytoplasmic (EC 6.1.1.4) (Leucyl-tRNA synthetase) (LeuRS)	19146.4	21130	22814.1	20476.9	21328.7	19857.9	37620.1	39180.8	40114.9	27547.9	28872.3	36607.1	19644.7	23284.8	25794.4	41560.7	43885.9	42419	15929	13644.1	12636.8	24418.7	25396.9	20769.2	34042.7	32687.4	31396.7	20772.5	20964.6	19794.3	22066.1	20722.3	21403.3	14866	11772.6	13866.2	79881.7	72050.2	74227.2	61567.7	61407.2
Q8R0Y6	Aldh1l1	Mouse	yes	TYSTINPTDGSVICQVSLAQVSDVDK	12.4542	2796.35	[14] Carbamidomethyl	Cytosolic 10-formyltetrahydrofolate dehydrogenase (10-FTHFDH) (FDH) (EC 1.5.1.6) (Aldehyde dehydrogenase family 1 member L1)	441559	703412	693231	499192	624415	505791	1.00335e+06	868429	843073	710254	1.09002e+06	1.00738e+06	358014	375185	443042	610630	641118	510376	312243	295540	330871	594088	574276	562829	3.23839e+06	2.91054e+06	1.88585e+06	846165	941269	827507	1.45809e+06	1.50675e+06	1.36722e+06	985897	1.00103e+06	911580	4.27548e+06	3.60422e+06	5.53764e+06	5.36188e+06	4.4028e+06
P29391	Ftl1	Mouse	yes	VAGPQPAQTGAPQGSLGEYLFER	12.2684	2372.17	NA	Ferritin light chain 1 (Ferritin L subunit 1)	25687.1	31705.8	41494.6	139621	108536	102593	85538.7	102407	72932.8	87635	191907	259290	68189.6	41660.2	73469	166612	97508.3	100399	36133.2	31521.1	37370.9	124165	113194	129628	871556	710684	7.08509	2.03832e+06	1.46991e+06	1.91522e+06	3.14956e+06	2.96704e+06	2.68409e+06	1.5579e+06	2.24312e+06	1.4754e+06	578835	314690	776495	652149	566065
Q3UH66	Wnk2	Mouse	no	VALIQWR	12.0195	900.517	[6] Oxidation	Serine/threonine-protein kinase WNK2 (EC 2.7.11.1) (Protein kinase lysine-deficient 2) (Protein kinase with no lysine 2)	102206	104951	100825	89262.8	97634	108141	135607	136332	135241	135413	200726	191414	61076.2	63108.9	80202.4	122557	131641	121835	62780.9	64752.1	63683.9	99036.9	109495	118292	207995	164907	127778	223204	189886	161356	290683	289839	259749	359022	333496	402890	197404	182351	229549	222702	191487
Q9DCS9	Ndufb10	Mouse	yes	VDQEIMNIIQER	12.1513	1486.74	NA	NADH dehydrogenase [ubiquinone] 1 beta subcomplex subunit 10 (Complex I-PDSW) (CI-PDSW) (NADH-ubiquinone oxidoreductase PDSW subunit)	579497	926412	639023	676275	605871	667672	844601	875183	747215	951505	1.07641e+06	1.03207e+06	516997	554042	646872	727073	732140	688542	459548	476555	703455	728859	619333	675443	1.58507e+06	1.58998e+06	1.33945e+06	1.71802e+06	1.7828e+06	1.54141e+06	1.60093e+06	1.63594e+06	1.4175e+06	1.5409e+06	1.46281e+06	1.60886e+06	1.4808e+06	1.51005e+06	1.74049e+06	1.68842e+06	1.52498e+06
P32848	Pvalb	Mouse	yes	VFHILDKDK	10.1192	1113.62	NA	Parvalbumin alpha	4698.22	2881.97	10937.4	464.969	334.946	691.225	1735.64	342.97	225.161	258.485	521.026	1157.25	1422.93	1344.25	1597.8	462.025	897.951	892.852	202.492	1303.67	262.508	606.653	402.605	266.071	2018.97	292.78	689.953	263787	290910	200971	331.473	429.582	328.028	1575.07	4718.73	1436.56	599.526	727.901	2002.13	1135.13	535.267
Q60710	Samhd1	Mouse	yes	VFNDPIHGHIEFHPLLIR	11.7555	2153.15	NA	Deoxynucleoside triphosphate triphosphohydrolase SAMHD1 (dNTPase) (EC 3.1.5.-) (Interferon-gamma-inducible protein Mg11) (SAM domain and HD domain-containing protein 1) (mSAMHD1)	141848	193375	168446	152748	141105	110932	233524	225622	181241	141098	210446	195873	136438	115623	155535	219955	214579	198802	79421.6	78100.9	71659.4	127186	117633	122497	236666	193943	117938	165911	192497	136757	222254	224735	223050	156321	192920	213413	261163	222205	312836	275658	234512
E9PWQ3	Col6a3	Mouse	yes	VGLVQYNSDPTDEFFLR	12.9147	1998.97	NA	Collagen, type VI, alpha 3	2295.72	40499	61227.2	61219.1	66185.5	121688	240684	202866	228051	213835	196874	260196	292249	306676	366306	370131	356974	372352	150085	140804	131394	194056	75178	200657	185850	161572	42551.5	358366	345635	353546	102358	58865.2	101561	23026.8	21098.2	18041	58718.7	89906.1	49894.9	79048.9	84264.2
Q9JHU2	Palmd	Mouse	yes	VISPGPNFQER	10.5398	1242.63	NA	Palmdelphin	1572.48	3055.08	7493.26	9449.28	10176.7	4330.55	18729	18551.4	16434.6	18605.8	20891.3	23529.1	13327.6	4748.57	11688.2	26567.2	27103.9	24164.1	0	2794.91	0	2877.57	7525.86	6356.91	33508.4	28712.5	23984.4	48562.6	55796.7	47722.9	90787.4	88161.4	75466	59610.9	66203.3	63583.7	25567.4	27250.1	35585.4	31224.2	28847.7
P70694	Akr1c6	Mouse	yes	VLDDLNK	9.94702	815.438	NA	Estradiol 17 beta-dehydrogenase 5 (EC 1.1.1.-) (17-beta-HSD 5)	5441.95	6773.46	7629.35	2659.86	1321.29	1382.49	8034.17	9250.95	5789.3	3195.23	6205.92	7206.15	1334.78	1897.85	2133.95	2888.91	3170.88	2520.61	1293.25	386.283	467.541	2686.63	1902.65	1257.36	56680.5	48215.6	37349.6	56132.2	46640.5	57105.6	41174.5	37508.6	41133.2	55752.2	77415.9	55210	41195.1	23904.2	49154.5	46939	43564.7
Q61268	Apoc4	Mouse	yes	VLEMVEPLVTR	12.1179	1284.71	NA	Apolipoprotein C-IV (Apo-CIV) (ApoC-IV) (Apolipoprotein C2-linked) (ACL) (Apolipoprotein C4)	311895	335704	328504	324934	322320	322588	338584	310610	317791	339695	298297	342829	346787	369593	375442	399365	382053	379327	419633	419544	427135	441906	420136	407366	481745	519898	593023	577940	595193	700256	653235	596847	614569	590716	612397	626775	430386	494107	503780	442101	532025
Q8C5P7	Tdrp	Mouse	yes	VLLDEPPEEEDVLR	12.8973	1651.83	NA	Testis development-related protein	381595	470165	446471	434773	413575	350650	257364	247492	229382	254154	262531	228700	207442	259255	310732	242047	324188	272847	369494	302301	291653	329883	283920	267665	4324.78	2600.3	3454.93	1380.98	3005.72	1972.38	61.9411	1826.97	5726.14	5984.25	4881.85	4080.55	16451.6	16526.9	12332.2	13510.3	13401.8
O88609	Lmx1b	Mouse	no	VNESSWHEECLQCAACQQALTTSCYFR	14.8499	3334.39	[10] Carbamidomethyl|[13] Carbamidomethyl|[16] Carbamidomethyl|[24] Carbamidomethyl	LIM homeobox transcription factor 1-beta (LIM/homeobox protein 1.2) (LMX-1.2) (LIM/homeobox protein LMX1B)	22712.1	42194.3	11081.3	77420.1	10016.9	20393.9	12259.9	20673.8	34925.6	1125.46	40516.3	7680.45	11236.6	4270.24	18824.9	10507.6	18431.1	18588.5	68198	23119.1	20602	37382.3	2397.78	30191.4	14768.6	37263.8	49165.3	8219.23	20722.1	84820.8	12351.7	20907.9	22764.4	25224.8	3622.9	63410.6	21510.9	42676.8	8014.17	22343	9481.85
Q9ER72	Cars1	Mouse	yes	VQALDQHLSTR	9.78644	1266.67	NA	Cysteine--tRNA ligase, cytoplasmic (EC 6.1.1.16) (Cysteinyl-tRNA synthetase) (CysRS)	19290.6	19263.8	24568.9	21201.3	26444.9	16571.4	43103.3	35552.8	38191.3	38042.4	38447.1	32013	22208.7	11563.6	29197.8	39243.4	42390.6	39170.1	9628.82	5440.99	13541.5	13244.2	17261.5	10639.7	108480	95099.5	97886.4	82945.8	90293.7	68428.8	101584	109063	95196.9	81501.7	86818.9	92010.6	116432	97157.1	116655	112812	106181
Q8BWP5	Ttpa	Mouse	yes	VQEAGVPQTPQPLTDAFLLR	12.8713	2179.16	NA	Alpha-tocopherol transfer protein (Alpha-TTP)	47205.2	33734.1	12470.3	20886.4	40848.8	43164.9	55726.9	45764.2	43687.9	43858	60800.3	39182.1	55125.1	34618.1	21767.5	56825.6	47200.5	37129.6	43516.7	46488.5	34439.1	43846.5	65787.1	35220.6	140296	196630	14534.6	219237	181674	223465	172791	155378	169756	186026	130225	131021	99087	74738.9	101533	99863.3	115679
O35969	Gamt	Mouse	yes	VQQAPIEEHWIIECNDGVFQR	11.9697	2567.22	[14] Carbamidomethyl	Guanidinoacetate N-methyltransferase (EC 2.1.1.2)	14253.3	20853.3	22898.8	18137.3	9274.05	15079.5	33386.1	27958.9	17538.4	10363.4	18018.8	26669.4	10815.1	11855.2	15642.3	24066.1	29290.3	28731.4	5761.31	3287.71	8240.31	9700.77	28475.2	17175.3	109603	77225.3	28133.2	154406	92427.2	116188	212883	192140	165929	99669.5	155289	98611.9	46337	35905.9	85416.4	76040.3	68176
Q9DBH0	Wwp2	Mouse	no	VTEENKEEYIMLLTDWR	10.2024	2184.04	[11] Oxidation	NEDD4-like E3 ubiquitin-protein ligase WWP2 (EC 2.3.2.26) (HECT-type E3 ubiquitin transferase WWP2) (WW domain-containing protein 2)	449201	549259	633160	638963	654558	619653	596065	557037	511940	328425	458660	533223	655135	527700	690795	468765	422167	425181	498314	443737	463328	672072	729858	708348	11217.5	10284.9	9960.56	9965.46	9104.97	6223.6	2937.15	7619.59	8901.97	3399.74	1548.07	3725.5	10830	4553.74	3999.63	6406.72	10209.1
Q99M87	Dnaja3	Mouse	yes	VTIPVPAGVEDGQTVR	11.539	1636.88	NA	DnaJ homolog subfamily A member 3, mitochondrial (DnaJ protein Tid-1) (mTid-1) (Tumorous imaginal discs protein Tid56 homolog)	0	0	4141.02	2047.64	3218.62	0	5339.98	7613.5	12364.2	2743.24	12001.4	14877.7	4223.88	4754.04	8033.98	14833.9	5123.09	2642.06	1515.16	0	4042.99	2273.87	3221.39	4922.96	14878	14680.2	7025.33	7175.48	4606.73	0	6405.69	5279.45	4766.32	0.650392	399.385	0.155992	43351.4	23885	40158.7	47476.5	37123.1
Q8BGM4	Mettl27	Mouse	yes	VTKPGGLVCLTTR	10.5732	1400.78	[9] Carbamidomethyl	Methyltransferase-like 27 (Williams-Beuren syndrome critical region protein 27) (Williams-Beuren syndrome critical region protein 27 isoform alpha) (Williams-Beuren syndrome critical region protein 27 isoform beta)	13408.2	30003.4	24725.8	37974.6	38127.5	27822.5	41838.6	43921.4	28549	31822.2	27070.3	24194.5	23263.1	15511.8	23547.1	26131.5	24122.7	27548.3	7900.55	6289.44	13054.9	21564.9	21057.8	8660.31	18971.4	21738	16156.1	21938.3	28795.9	23579.5	66903.7	68037.4	79217.6	45536.5	39877	57512	10350.5	16142.8	11857.1	13791.5	10341.6
Q9DBM2	Ehhadh	Mouse	yes	VVGVPVALDLITSGR	13.1886	1494.88	NA	Peroxisomal bifunctional enzyme (PBE) (PBFE) (L-peroxisomal bifunctional enzyme) (L-PBE) (Multifunctional enzyme 1) (MFE1) (Multifunctional protein 1) (MFP-1) [Includes: Enoyl-CoA hydratase/3,2-trans-enoyl-CoA isomerase (EC 4.2.1.17) (EC 5.3.3.8); 3-hydroxyacyl-CoA dehydrogenase (EC 1.1.1.35)]	66965.7	103425	81952	65958.1	57879	43147.7	137208	143000	83523.6	123058	173628	217617	39522.1	33233.7	30534	339814	224096	233992	19226.7	10115.3	26199.4	40576.3	46027.1	28907.2	198693	155351	112478	135087	102819	145309	244106	226288	229111	71016.1	106956	90629.2	310847	212003	435121	634776	621573
Q9DBD0	Ica	Mouse	yes	WCAVGQQER	9.9302	1132.51	[2] Carbamidomethyl	Inhibitor of carbonic anhydrase	25861.8	20790.5	22442.5	21951.9	24564.1	21982.3	30178.5	32457.8	28656.1	21367.2	22351.3	23370.1	18772.5	20475.4	24337.6	18773.6	21696.1	18949.9	10096	5205.4	10066	17268.5	16428.5	16919.7	49860.8	40782.2	25122	60252.1	56765.3	39445.8	47226.4	55291.9	47774.8	32106.6	33437.1	35949.5	34583.6	29704	35103	33869.9	30067.6
Q9QZZ4	Myo15a	Mouse	yes	WTSNRQAVDSIGESTVPPR	11.3153	2099.03	NA	Unconventional myosin-XV (Unconventional myosin-15)	1.82748e+06	2.69037e+06	2.75235e+06	2.56464e+06	2.97361e+06	2.52384e+06	2.30325e+06	2.28137e+06	2.20284e+06	1.4132e+06	1.76568e+06	2.02085e+06	2.30393e+06	2.3914e+06	2.60835e+06	2.15518e+06	2.16102e+06	2.02987e+06	1.97982e+06	2.13349e+06	2.43342e+06	3.03265e+06	3.3133e+06	3.38207e+06	4268.39	1963.72	3360.32	16285.7	7850.34	8245.06	6856.12	1514.94	4403.68	2196.65	5492.69	4828.81	9116.51	0	9632.69	5906.99	5795.85
P56654	Cyp2c37	Mouse	yes	YAILLLLK	13.2056	945.626	NA	Cytochrome P450 2C37 (EC 1.14.14.1) (CYPIIC37)	0	2046.55	3061.07	0	0	1586.29	0	857.889	1023.35	0	1129.35	1166.8	2499.26	5032.3	854.32	708.885	3419.18	1552.1	7187.84	10394.5	5606.27	10609.7	4347.54	3549.13	0	1091.94	0	0	0	0	0	0	0	0	1423.67	1878.74	8056.5	9879.39	7657.3	10602.5	10395.4
Q9JMH9	Myo18a	Mouse	yes	YGASLLHTYAGPSLLVLSTR	12.5567	2118.15	NA	Unconventional myosin-XVIIIa (Molecule associated with JAK3 N-terminus) (MAJN) (Myosin containing a PDZ domain) (Surfactant protein receptor SP-R210) (SP-R210)	23635.9	35746.6	21991.5	18739.3	21051.5	15515.1	45616.5	38719.1	31795.8	42934.6	44860.9	29423.2	20893.6	18817.3	31882.7	18198.6	39102	24860.4	16855.3	8534.29	16022.4	35908.9	29101.6	14532.8	12608.5	15905.7	9393.54	9292.33	4266.28	1510.48	3205.97	2393.27	3978.3	2370.6	10.2673	19.375	37643.8	41439.3	35009.9	58650.5	41455
Q99L20	Gstt3	Mouse	yes	YKAPDHWYPQDLQTR	10.6475	1916.91	NA	Glutathione S-transferase theta-3 (EC 2.5.1.18)	35477.5	45965.7	42204.4	20294.3	38271.7	30999.6	58575.7	71744.5	63719.3	61440.1	81413.3	94683.4	20033.2	10964.6	19471.4	36988.8	43231.1	30731.5	7835.33	7494.03	5285.52	22238.2	22189.1	13047.6	165532	169655	133048	111541	135441	84578.9	99750.5	128155	102475	172451	150427	156767	117792	104402	118517	125284	155109
Q8VCB3	Gys2	Mouse	yes	YLCAANIDFYNQLDKFDIDK	12.6912	2465.15	[3] Carbamidomethyl	Glycogen [starch] synthase, liver (EC 2.4.1.11)	20193.1	50389.7	42134.1	22034	51739.9	15830.5	23740	22827.4	31763.7	35642.5	94156.7	75606.7	30637	13707	38202	6003.07	11690.7	12019.7	17067.2	19769.9	14684.2	38349.5	44500.2	21237.5	169627	131244	39059.9	16952.8	35016.7	39813.7	150864	138682	116298	19139.1	10308.6	10891.3	108311	84062.9	140930	94050.2	92285.9
B2RT14	Ugt1a5	Mouse	yes	YLGIPAVFFLR	13.9637	1294.74	NA	UDP-glucuronosyltransferase (EC 2.4.1.17)	26024.2	42523.8	34638	42595.9	14617.3	32655.8	53680.4	39392.4	49997	25605.7	43616.6	23892.8	28513.3	40440.3	39933.2	33525.9	26586.2	26355.5	40331.3	31149.8	33756.8	24740.5	31857.5	41666.8	4.65489e+06	4.51054e+06	3.34713e+06	1.89828e+06	2.12374e+06	2.13578e+06	1.56718e+06	1.54642e+06	1.51323e+06	2.40501e+06	2.22733e+06	2.65479e+06	4.09085e+06	4.44994e+06	3.78286e+06	5.37326e+06	5.2587e+06
P70398	Usp9x	Mouse	no	YSHVQEVQER	9.03137	1273.6	NA	Probable ubiquitin carboxyl-terminal hydrolase FAF-X (EC 3.4.19.12) (Deubiquitinating enzyme FAF-X) (Fat facets homolog) (Fat facets protein-related, X-linked) (Ubiquitin carboxyl-terminal hydrolase FAM) (Ubiquitin thioesterase FAF-X) (Ubiquitin-specific protease 9, X chromosome) (Ubiquitin-specific-processing protease FAF-X)	74274.1	73158.6	77626.7	73957	94887	65683.1	75914.1	78433.3	71705	56935.4	70689.6	74915.8	78587.8	85656.7	87824.7	57030.4	50980.4	47732.3	71573	74225.2	71013.6	76224.4	75516.1	66374.7	8678.89	9704.81	7778.62	570.573	2453	2216.93	2409.22	4826.22	3251.62	1195.34	1871.99	653.884	27082.4	28041.8	26415.3	26443.4	24395.9
Q8K1Z0	Coq9	Mouse	yes	YTDQSGEEEEDYESEEQLQHR	10.0334	2600.04	NA	Ubiquinone biosynthesis protein COQ9, mitochondrial	0	4588.01	1902.4	0	960.915	2329.39	882.39	3824.53	5308.07	1043.13	1778.14	3873.71	1085.17	0	0	0	1290.48	0	0	1521.06	0	1098.05	0	0	23817.5	24909.3	18126.6	27465.7	24982.2	27166.2	25544.7	26517.8	29327.7	25854.1	12610.2	26449.6	14665.8	10700.7	11962.1	8284.48	6634.27
Q99LY9	Ndufs5	Mouse	yes	YTPPPHHSGR	8.42645	1147.55	NA	NADH dehydrogenase [ubiquinone] iron-sulfur protein 5 (Complex I-15 kDa) (CI-15 kDa) (NADH-ubiquinone oxidoreductase 15 kDa subunit)	5856.21	11107.2	6550.55	2525.32	1653.82	2852.32	8127.73	7870.68	6202.29	3908.54	6709.88	11793.9	1852.77	542.284	1723.72	2849.43	3197.76	2501.76	0	663.167	784.111	523.463	474.5	1522.65	7560.23	6915.04	1710.03	9799.27	13864.7	7225.72	10009.9	12344.7	11419	7244.48	6156.96	8029.79	8911.56	7108.07	11708.1	11214.2	10704.1
Q61646	Hp	Mouse	yes	YVMLPVADQDK	11.3901	1277.63	NA	Haptoglobin [Cleaved into: Haptoglobin alpha chain; Haptoglobin beta chain]	3272.07	6141.67	5270.31	15343.1	14028.5	7573.86	16673.3	12235.4	13653.5	9296.86	19830.1	27732	2429.67	9771.63	5414.84	38243.1	34862.7	28442.4	645.548	674.852	2031.54	7125.47	5156.07	6560.32	173579	127060	87302.7	187628	159867	151530	178846	190878	166207	151772	181719	148089	105906	102829	204494	164449	143547
B4XVP9	Phf11c	Mouse	yes	YVSVLTWLLFIGFCQLTEKMEK	12.1179	2720.4	[14] Carbamidomethyl|[20] Oxidation	PHD finger protein 11C (Phf11-1)	2.76874e+06	4.44362e+06	4.16331e+06	4.38378e+06	4.42027e+06	4.34793e+06	5.80732e+06	5.76158e+06	6.10765e+06	5.92516e+06	6.66045e+06	6.92988e+06	3.53946e+06	4.00407e+06	4.86121e+06	3.84327e+06	4.05349e+06	3.8087e+06	2.35607e+06	2.60187e+06	2.8307e+06	3.97366e+06	4.09748e+06	4.40701e+06	2.50615e+07	2.39184e+07	2.29808e+07	1.82253e+07	1.89931e+07	1.83958e+07	1.72484e+07	1.95338e+07	1.80378e+07	2.52546e+07	2.61324e+07	2.79105e+07	2.08167e+07	2.43377e+07	2.8368e+07	2.71139e+07	2.67166e+07
P19157	Gstp1	Mouse	yes	YVTLIYTNYENGK	11.6554	1576.78	NA	Glutathione S-transferase P 1 (Gst P1) (EC 2.5.1.18) (GST YF-YF) (GST class-pi) (GST-piB) (Preadipocyte growth factor)	20073.6	23948.8	20327.1	12834.5	22206	24848.7	27702.4	41989.2	56275.5	41281.2	52512.2	47904	7316.74	23213.4	16248	37636.9	22356.4	21890.9	21526.5	24042.1	9366.69	16367.8	20757.5	19695	93559.1	88467.2	60544.6	130225	69488.7	110801	94579.6	82603.4	80564.7	83093.5	84941.7	80826.8	40692	40224.6	53554.4	46157.4	38491.2
Q8BMF3	Me3	Mouse	yes	YYENQQSDLDK	9.58863	1401.6	NA	NADP-dependent malic enzyme, mitochondrial (NADP-ME) (EC 1.1.1.40) (Malic enzyme 3)	0	0	0	0	0	0	0	0	0	0	0	34.414	0	0	0	0	0	0	0	0	0	0	0	0	41.8758	90.4481	0	0	0	0	67.1874	0	0	0	0	0	48.1619	0	0	45.4573	0
Q8R2K4	Taf6l	Mouse	yes	YYQQVTR	9.65787	956.47	NA	TAF6-like RNA polymerase II p300/CBP-associated factor-associated factor 65 kDa subunit 6L (TAF6L) (PCAF-associated factor 65-alpha) (PAF65-alpha)	113670	111767	111580	119668	104645	123875	122269	120076	112130	110347	110759	117565	137998	116441	142676	135595	123601	116293	157811	137222	128092	144824	132547	121752	80617.6	77872.6	72044.3	70598.6	72654	71566.2	91712.3	78356.1	78931.2	80536.5	82968.2	71444.9	73052.1	64634.4	65822.7	79073.4	73063.9
Q9D819	Ppa1	Mouse	yes	AIVDALPPPCESACSLPTDVDK	11.6222	2354.11	[10] Carbamidomethyl|[14] Carbamidomethyl	Inorganic pyrophosphatase (EC 3.6.1.1) (Pyrophosphate phospho-hydrolase) (PPase)	526916	787429	832464	903430	1.04916e+06	872154	1.0829e+06	1.09451e+06	967210	526688	766312	976461	710994	746921	860189	750541	812769	765672	626557	563463	733948	1.03304e+06	1.09097e+06	1.11175e+06	9522.43	8297.36	10624.1	15456.9	3850.48	0	11439.6	17476.6	19200.4	12178.9	29571.2	10191.8	0	3586.89	6306.58	13337.5	2689.65
Q9D819	Ppa1	Mouse	yes	AIVDALPPPCESACSLPTDVDK	11.8551	2354.11	[10] Carbamidomethyl|[14] Carbamidomethyl	Inorganic pyrophosphatase (EC 3.6.1.1) (Pyrophosphate phospho-hydrolase) (PPase)	128204	201805	236182	180266	246348	205598	496391	478564	425436	288251	493519	606661	169261	171523	209161	294213	322317	265331	76772.2	44846.1	96301.9	207432	209296	221316	1.28092e+06	1.2043e+06	795741	1.49529e+06	1.47203e+06	1.18872e+06	2.02963e+06	2.04883e+06	1.99083e+06	2.41587e+06	2.75271e+06	2.68831e+06	1.60009e+06	1.26247e+06	2.30251e+06	1.94266e+06	1.37256e+06
Q8VC97	Upb1	Mouse	no	EKLPWTEFAESAEDGLTTR	12.4705	2179.04	NA	Beta-ureidopropionase (EC 3.5.1.6) (Beta-alanine synthase) (N-carbamoyl-beta-alanine amidohydrolase)	3.733e+06	5.62625e+06	5.8937e+06	4.32561e+06	5.05193e+06	4.95232e+06	6.05909e+06	5.32255e+06	6.36107e+06	7.6499e+06	9.25422e+06	9.3848e+06	3.69512e+06	4.04617e+06	4.64506e+06	3.70079e+06	4.42325e+06	4.17608e+06	3.10942e+06	3.27074e+06	3.69351e+06	3.98921e+06	4.00961e+06	4.48711e+06	2.63843e+07	2.30942e+07	2.0322e+07	1.80854e+07	1.87543e+07	1.74432e+07	3.20137e+07	3.20049e+07	2.97705e+07	2.49809e+07	2.34183e+07	2.69651e+07	1.71996e+07	1.63571e+07	1.84634e+07	1.87755e+07	1.80065e+07
Q8VC97	Upb1	Mouse	no	EKLPWTEFAESAEDGLTTR	11.539	2195.04	[5] Oxidation	Beta-ureidopropionase (EC 3.5.1.6) (Beta-alanine synthase) (N-carbamoyl-beta-alanine amidohydrolase)	5477.14	7212.35	14885.4	12858.1	13962	15133.8	23087	12214.3	14424.3	24156.8	25033.6	18361.7	17748.4	5055.11	16289.8	8727.45	14633.4	8023.77	6347.39	11355.2	8953.38	23195.8	7949.35	15261.5	156960	141427	124841	111005	126483	105025	197944	219521	172769	118240	164144	164275	71499.8	74360.4	79235.2	83332.1	110524
P02768	ALB	Human	yes	DLGEENFKALVLIAFAQYLQQCPFEDHVK	14.3286	3421.69	[22] Carbamidomethyl	Albumin	35730.3	71182.7	24066.1	35847.7	53682.9	67973.5	22279.4	41334.1	84107.1	53036.4	23999.3	50634.9	50344.1	22821.2	29243.1	68542.1	47392.9	31983.4	64317.8	37291.6	51018.7	25844.5	23600.6	44379.5	36646.2	37792.2	33459.1	26968.7	28138.5	60663.6	60816.1	29809.4	50756.4	54037.6	14017.3	38974.6	31388	33642	14899.2	24552.4	18819.3
P02768	ALB	Human	yes	DLGEENFKALVLIAFAQYLQQCPFEDHVK	14.346	3421.7	[22] Carbamidomethyl	Albumin	128486	112242	122190	139242	172268	116844	139976	144784	149256	138956	94885.3	134761	154763	163843	150163	129064	145231	135563	126059	111999	128929	69315.6	95518.4	96327.8	61112.4	74720	80264.5	72282.2	91322.1	85663.7	83533	102379	72894.7	60733.8	79417.7	100361	54852.6	50980.3	38924.2	41141.3	45757.5
P02768	ALB	Human	yes	DVFLGMFLYEYAR	13.8589	1638.77	[6] Oxidation	Albumin	19713.2	13718.5	28280.6	15866.5	18903.5	35347.8	30069.1	19832.9	25955.9	24548	25293.7	15294.2	10503.1	18154.8	46488.8	32968.2	16754.3	41352	33531.9	27166	35723.4	37678.9	28844.2	31762.5	45185.8	61053.2	53321.8	41321.9	44464.7	47744	38960.1	44270.9	48765.4	43799.8	39243.1	40268.8	47518.3	25137.7	38965.7	27141.3	29439.5
P02768	ALB	Human	yes	DVFLGMFLYEYAR	14.5389	1622.78	NA	Albumin	208574	173414	114655	131114	107551	108560	67413.3	59059.2	71363.3	70504.5	53714	77006.8	124626	103713	72968.9	82460.7	59404.9	68731.2	77056.6	89246	80035.5	43445.8	65026.1	64184.7	55054.7	43118.7	55976.3	52448.4	44908.1	31126.7	35412.9	30961.1	44310.3	35377.7	29110.3	32680.4	17341.5	35773.1	24512.3	27618.3	22861.1
P00338	LDHA	Human	yes	GEMMDLQHGSLFLR	11.9045	1632.77	NA	L-lactate dehydrogenase A chain (LDH-A) (EC 1.1.1.27) (Cell proliferation-inducing gene 19 protein) (LDH muscle subunit) (LDH-M) (Renal carcinoma antigen NY-REN-59)	1.04888e+06	1.02006e+06	953305	1.06568e+06	862014	941550	718468	743036	662654	650432	740632	616105	1.19468e+06	1.10431e+06	1.2034e+06	655848	603143	607332	1.19993e+06	1.1357e+06	1.05283e+06	1.38499e+06	1.22948e+06	1.18606e+06	6185.95	424.036	9010.79	8931.85	3204.77	0	0	3455	7251.91	3639.07	4401.32	0	7272.07	7902.83	9905.73	6480.15	15536.3
P00338	LDHA	Human	yes	GEMMDLQHGSLFLR	11.5221	1648.77	[3] Oxidation	L-lactate dehydrogenase A chain (LDH-A) (EC 1.1.1.27) (Cell proliferation-inducing gene 19 protein) (LDH muscle subunit) (LDH-M) (Renal carcinoma antigen NY-REN-59)	231200	172862	199976	166596	134505	167744	111628	128434	87219.8	88461.6	120539	95176.1	251779	194964	243417	128386	123653	117156	272124	259869	229789	329014	281558	258801	0	1203.68	4676	196.679	2499.09	66.2202	3463.88	5898.97	3469.93	4680.95	0	0.56131	3236.54	1727.08	0	1340.37	7713.11
Q16719	KYNU	Human	yes	HAHTIKPALVGWFGHELSTR	11.2742	2256.19	NA	Kynureninase (EC 3.7.1.3) (L-kynurenine hydrolase)	1.85087e+06	1.79704e+06	1.51664e+06	1.22002e+06	1.25201e+06	1.05018e+06	652393	513982	625042	630806	749851	688223	785067	733636	990391	458264	370085	405653	830701	1.00336e+06	880801	697389	744464	776166	5674.64	5097.26	1173.36	11117.7	8469.6	7901.37	6596.25	9045.11	10781.2	6816.77	10507	11190.5	2248.01	4431.08	7145.6	3643.98	3005.09
Q16719	KYNU	Human	yes	HAHTIKPALVGWFGHELSTR	11.2742	2256.19	NA	Kynureninase (EC 3.7.1.3) (L-kynurenine hydrolase)	440162	479769	351309	281504	299782	261346	142671	88321.8	121760	140483	160955	142981	185258	177841	237060	82953.5	118382	89242.4	190412	210360	169628	117325	180777	191388	0	0	0	0	0	0	0	0	336.281	954.251	851.69	0	0	1210.89	0	0	0
P49419	ALDH7A1	Human	yes	QVGLMVQER	10.639	1058.55	NA	Alpha-aminoadipic semialdehyde dehydrogenase (Alpha-AASA dehydrogenase) (EC 1.2.1.31) (Aldehyde dehydrogenase family 7 member A1) (EC 1.2.1.3) (Antiquitin-1) (Betaine aldehyde dehydrogenase) (EC 1.2.1.8) (Delta1-piperideine-6-carboxylate dehydrogenase) (P6c dehydrogenase)	1.27597e+06	1.52721e+06	1.59521e+06	1.46512e+06	1.58317e+06	1.46248e+06	1.16758e+06	1.15004e+06	1.07858e+06	959978	1.03564e+06	1.10841e+06	1.69688e+06	1.5815e+06	1.63634e+06	911913	919312	861853	1.82005e+06	1.70069e+06	1.76318e+06	1.89791e+06	1.91059e+06	1.91052e+06	2723.94	3861.11	4085.06	3515.96	4742.89	2013.01	2028.36	2387.59	611.166	1486.53	3797.94	3978.57	2050.22	1582.17	1886.71	1760.17	2894.5
P49419	ALDH7A1	Human	yes	QVGLMVQER	10.1524	1074.55	[5] Oxidation	Alpha-aminoadipic semialdehyde dehydrogenase (Alpha-AASA dehydrogenase) (EC 1.2.1.31) (Aldehyde dehydrogenase family 7 member A1) (EC 1.2.1.3) (Antiquitin-1) (Betaine aldehyde dehydrogenase) (EC 1.2.1.8) (Delta1-piperideine-6-carboxylate dehydrogenase) (P6c dehydrogenase)	358736	374195	391859	325220	365922	368658	273904	275224	235704	235848	249642	261310	471503	399391	464357	226984	233847	228055	552840	497622	516347	569700	574067	552945	618.624	445.16	2771.84	0	986.985	265.156	1176.8	3480.05	2048.58	1187.22	931.966	1373.3	962.797	0	1336.96	942.068	1393.67
P49327	FASN	Human	yes	WTSQDSLLGMEFSGR	12.539	1712.78	NA	Fatty acid synthase (EC 2.3.1.85) (Type I fatty acid synthase) [Includes: [Acyl-carrier-protein] S-acetyltransferase (EC 2.3.1.38); [Acyl-carrier-protein] S-malonyltransferase (EC 2.3.1.39); 3-oxoacyl-[acyl-carrier-protein] synthase (EC 2.3.1.41); 3-oxoacyl-[acyl-carrier-protein] reductase (EC 1.1.1.100); 3-hydroxyacyl-[acyl-carrier-protein] dehydratase (EC 4.2.1.59); Enoyl-[acyl-carrier-protein]…	8.87998e+06	1.2949e+07	1.21498e+07	9.91981e+06	1.06109e+07	9.95425e+06	9.66112e+06	8.19964e+06	8.22511e+06	8.38798e+06	1.01018e+07	9.10222e+06	9.33119e+06	1.0749e+07	1.06725e+07	1.08897e+07	1.33658e+07	1.13003e+07	1.08523e+07	1.13494e+07	1.14113e+07	1.26838e+07	1.27729e+07	1.2509e+07	29808.4	23661.6	32514.4	38411.6	41988.4	48508.4	9764.26	17006.5	22726.8	19636.9	26993.1	7305.03	21141.1	31495.9	31271.1	26720.2	36459.4
P49327	FASN	Human	yes	WTSQDSLLGMEFSGR	12.0687	1728.78	[10] Oxidation	Fatty acid synthase (EC 2.3.1.85) (Type I fatty acid synthase) [Includes: [Acyl-carrier-protein] S-acetyltransferase (EC 2.3.1.38); [Acyl-carrier-protein] S-malonyltransferase (EC 2.3.1.39); 3-oxoacyl-[acyl-carrier-protein] synthase (EC 2.3.1.41); 3-oxoacyl-[acyl-carrier-protein] reductase (EC 1.1.1.100); 3-hydroxyacyl-[acyl-carrier-protein] dehydratase (EC 4.2.1.59); Enoyl-[acyl-carrier-protein]…	1.24395e+06	1.60644e+06	1.38999e+06	1.22947e+06	1.35984e+06	1.18871e+06	1.19348e+06	1.14805e+06	1.02084e+06	994822	1.21362e+06	1.19436e+06	1.35209e+06	1.35799e+06	1.41975e+06	1.49746e+06	1.62951e+06	1.46552e+06	1.67033e+06	1.7321e+06	1.74935e+06	1.86258e+06	1.95239e+06	1.94309e+06	9591.08	18073.3	31483.2	21411.6	19406.8	24148.1	24934.2	32439.8	16424.5	11274.5	13293.5	12992.8	4084.84	37832	29586.7	35492.7	13406.8
Q9NVZ3	NECAP2	Human	yes	AAEWQLDQPSWSGR	11.672	1645.75	[4] Oxidation	Adaptin ear-binding coat-associated protein 2 (NECAP endocytosis-associated protein 2) (NECAP-2)	56392.2	76632.2	71049.9	79483.7	63197	71124.5	102616	104503	109951	58802.2	106811	112708	78140.1	82079.1	76295.2	71872.6	92460.5	104033	70383.8	50852.8	72201.3	78832.3	82974.5	65586.5	58855.5	69560.8	28769.7	97363	88493.6	78748	104217	102858	102187	100274	88598	104466	45925.2	42297.1	52605.7	38239.5	33637.3
P02649	APOE	Human	yes	AATVGSLAGQPLQER	10.805	1496.79	NA	Apolipoprotein E (Apo-E)	650542	747714	824044	856939	871536	881424	1.02887e+06	970436	895864	667415	739252	852363	1.1397e+06	998698	1.06864e+06	876371	873112	845463	838865	772001	798586	1.12121e+06	1.13925e+06	1.07984e+06	1122.55	2283.82	1087.12	2485.56	4488.21	2797.2	3927.91	4460.78	3441.21	1235.61	494.169	3482.51	506.651	1472.83	364.049	4326.7	863.003
Q9HBI6	CYP4F11	Human	yes	ACHLVHDFTDAVIQER	11.1745	1909.91	[2] Carbamidomethyl	Cytochrome P450 4F11 (CYPIVF11) (EC 1.14.14.1) (3-hydroxy fatty acids omega-hydroxylase CYP4F11) (Docosahexaenoic acid omega-hydroxylase) (EC 1.14.14.79) (Long-chain fatty acid omega-monooxygenase) (EC 1.14.14.80) (Phylloquinone omega-hydroxylase CYP4F11) (EC 1.14.14.78)	802219	916852	924357	739644	769147	738989	598423	566072	518816	502364	549283	565375	763695	721239	839876	556107	609089	576994	801762	893976	782876	836570	901964	800460	12942	1121.17	4048.74	20639.5	12702.1	13766.3	12614.3	11756.1	21696.9	13832.1	8980.9	9110.78	2914.44	2196.49	11611.2	6991.58	5446.2
P20813	CYP2B6	Human	yes	AEAFSGR	9.22722	736.349	NA	Cytochrome P450 2B6 (EC 1.14.13.-) (1,4-cineole 2-exo-monooxygenase) (CYPIIB6) (Cytochrome P450 IIB1)	30615.6	40569.3	42830.6	37579.2	62757.1	42394.5	29218.7	29390.1	31518.4	23354.8	18270.6	28076.3	304350	257110	277291	124886	184661	152802	272863	303584	391496	322931	371879	395110	0	500.644	742.959	847.788	1860.95	855.658	2231.81	783.992	1129.57	2081.35	1940.15	2043.26	678.461	1052.23	814.693	1407.24	826.858
Q00839	HNRNPU	Human	yes	AELMER	9.64083	747.357	NA	Heterogeneous nuclear ribonucleoprotein U (hnRNP U) (GRIP120) (Nuclear p120 ribonucleoprotein) (Scaffold-attachment factor A) (SAF-A) (p120) (pp120)	25877.8	28632.5	32284.8	38231.1	36988.6	39333.9	34283.7	30064.3	28408.2	19748.6	26105.6	27167.2	39889.1	32816.6	38616.4	27089.2	25708.5	25168.7	32040.9	30250.5	26913.1	40169.6	38308.6	35485.9	1112.14	1796.42	0	8054.12	8167.68	9155.27	10554.5	9279.1	7670.21	6690.63	7167.05	5977.33	2538.72	1456.31	3765.21	2019.67	1524.52
Q6NVY1	HIBCH	Human	yes	AFCAGGDIR	10.1192	965.438	[3] Carbamidomethyl	3-hydroxyisobutyryl-CoA hydrolase, mitochondrial (EC 3.1.2.4) (3-hydroxyisobutyryl-coenzyme A hydrolase) (HIB-CoA hydrolase) (HIBYL-CoA-H)	84514.1	95319	97933.8	89054.9	80034.2	88615	70768.9	73341.6	63979.7	66690.8	61657.2	56713.5	124845	104195	130150	76913.9	84263.6	81116.7	155446	142176	124629	125122	109379	111760	4570.66	3461.23	2841.57	3946.38	1762.78	2648.02	2866.51	2906.29	2824.84	1532.95	5269.62	4516.24	5470.15	6141.01	6133.43	3972.35	7891.59
Q96J42	TXNDC15	Human	yes	AFPALHFLALDASQHSSLSTR	12.1839	2268.16	NA	Thioredoxin domain-containing protein 15	165306	207918	125782	250457	219493	164393	181067	115149	125550	142421	187418	105135	190032	216123	189095	151340	160157	109334	197480	221587	202523	252616	229942	178142	11137.2	10197	24221.2	7306.1	19040.6	25047.3	26377.9	15934.9	10284.1	23151.5	23352.9	22065.9	6446.4	7040.41	21383.4	12146.5	13467.2
Q68CK6	ACSM2B	Human	yes	AFVILASQFLSHDPEQLTK	12.7424	2143.13	NA	Acyl-coenzyme A synthetase ACSM2B, mitochondrial (EC 6.2.1.2) (Acyl-CoA synthetase medium-chain family member 2B) (Benzoate--CoA ligase) (EC 6.2.1.25) (Butyrate--CoA ligase 2B) (Butyryl-coenzyme A synthetase 2B) (Middle-chain acyl-CoA synthetase 2B) (Xenobiotic/medium-chain fatty acid-CoA ligase HXM-A)	899020	1.18999e+06	1.15258e+06	1.14481e+06	1.09319e+06	1.16642e+06	966734	960329	892859	967835	1.00473e+06	993419	1.15785e+06	1.3597e+06	1.46862e+06	847086	968169	859603	1.49874e+06	1.27354e+06	1.24989e+06	1.673e+06	1.431e+06	1.41842e+06	30637.2	14822.8	34589	22471.3	22842.7	21322.9	15270.5	28161.6	13360.1	12335	18449.6	22438.2	34676.7	14903.1	27057.7	39692.6	27134.3
Q08AH3	ACSM2A	Human	yes	AFVVLASQFLSHDPEQLTK	12.6075	2129.11	NA	Acyl-coenzyme A synthetase ACSM2A, mitochondrial (EC 6.2.1.2) (Acyl-CoA synthetase medium-chain family member 2A) (Benzoate--CoA ligase) (EC 6.2.1.25) (Butyrate--CoA ligase 2A) (Butyryl-coenzyme A synthetase 2A) (Middle-chain acyl-CoA synthetase 2A)	129235	164397	138332	130843	119233	126186	124282	120709	95168.4	134598	130280	103532	187795	172705	196566	117551	111123	87663.8	182020	157533	148135	215089	187331	157483	1634.86	1310.82	5884.05	156.493	0	70.4249	0	0	11.1446	0	4839.13	0	416.434	0	1499.21	821.278	0
Q9NR77	PXMP2	Human	yes	ALAQYLLFLR	13.461	1206.71	NA	Peroxisomal membrane protein 2 (22 kDa peroxisomal membrane protein)	21569	26653	13334.8	30311.9	29802.7	30085.2	17452.8	16649.1	11700.3	14358.2	18150.3	13601	26900	30714.6	31714.2	36576.5	28133.7	25920.4	99098.2	66518.3	66964.1	73971.8	66181.9	38346.8	10.609	0	29.1705	17.1714	2302.08	8.15247	10.4432	1068.33	73.2506	0	6.66295	88.679	22.7215	6.32469	13.9419	32.3	26.9105
Q92616	GCN1	Human	yes	ALGLVIR	11.4397	740.491	NA	eIF-2-alpha kinase activator GCN1 (GCN1 eIF-2-alpha kinase activator homolog) (GCN1-like protein 1) (General control of amino-acid synthesis 1-like protein 1) (Translational activator GCN1) (HsGCN1)	111656	135687	162141	182575	194038	176118	146439	142014	153867	115404	153669	158372	169380	155742	191229	154966	148333	154497	182474	195171	190804	199717	230657	223222	2378.39	2391.57	4469.95	2504.53	2167.04	2933.54	2962.62	2187.26	2196.3	2258.29	2317.17	2181.69	1704.15	1967.17	1846.89	1319.84	2103.34
P08133	ANXA6	Human	yes	ALIEILATR	12.2514	998.612	NA	Annexin A6 (67 kDa calelectrin) (Annexin VI) (Annexin-6) (Calphobindin-II) (CPB-II) (Chromobindin-20) (Lipocortin VI) (Protein III) (p68) (p70)	128866	122478	111652	159140	118481	119550	107157	128277	102322	107366	117200	105295	169862	149720	171906	157076	146333	134624	186756	169470	151361	214746	172911	161910	0	0	0	0	0	0	0	0	0	0	0	0	0	0	0	0	0
Q7Z5P4	HSD17B13	Human	yes	ALLPSMMER	11.672	1046.52	NA	17-beta-hydroxysteroid dehydrogenase 13 (17-beta-HSD 13) (EC 1.1.-.-) (Short chain dehydrogenase/reductase family 16C member 3) (Short-chain dehydrogenase/reductase 9)	98598.9	120051	133188	132825	106782	109658	68332.1	65108.7	58456	64531.1	77150.4	79082.2	146915	135466	145238	17073.7	21424.6	16136.4	137572	138779	110625	179245	171239	168086	0	944.078	0	2077.07	0	0	629.977	977.639	973.485	0	0	0	0	708.942	0	0	0
P02768	ALB	Human	yes	ALVLIAFAQYLQQCPFEDHVK	13.7716	2489.28	[14] Carbamidomethyl	Albumin	2.63885e+06	1.84145e+06	1.39972e+06	1.52493e+06	1.44349e+06	1.33018e+06	1.63617e+06	1.46148e+06	1.61422e+06	1.85375e+06	1.32537e+06	1.545e+06	1.81087e+06	1.48732e+06	1.52007e+06	1.93568e+06	1.51092e+06	1.41134e+06	1.59543e+06	1.67527e+06	1.60307e+06	1.25945e+06	1.173e+06	1.34515e+06	777360	883101	1.05988e+06	762749	1.17145e+06	1.07543e+06	791720	972833	760021	859459	725124	1.26257e+06	765384	523894	576678	560234	499779
P24298	GPT	Human	yes	ANIGDAQAMGQRPITFLR	11.4886	1958.01	NA	Alanine aminotransferase 1 (ALT1) (EC 2.6.1.2) (Glutamate pyruvate transaminase 1) (GPT 1) (Glutamic--alanine transaminase 1) (Glutamic--pyruvic transaminase 1)	190970	167930	183090	249244	219447	226740	133989	143060	114414	210449	197916	195525	168436	138279	169818	161616	167305	149900	201457	172091	184218	226782	217578	201117	0	0	1893.01	0	1215.83	3391.31	1554.94	1390.22	0	258.828	1342.05	2469.26	1627.06	0	0	0	2789.26
P00352	ALDH1A1	Human	yes	ANNTFYGLSAGVFTK	12.3017	1588.79	NA	Retinal dehydrogenase 1 (RALDH 1) (RalDH1) (EC 1.2.1.-) (EC 1.2.1.36) (ALDH-E1) (ALHDII) (Aldehyde dehydrogenase family 1 member A1) (Aldehyde dehydrogenase, cytosolic)	83.6059	2401.05	4175.9	0	0	0	794.288	1980.11	0	0	1745.27	4645.49	9635.87	3326.06	1278.24	0	1187.67	0	3012.61	5467.25	8796.8	7801.53	4354.43	5732.86	5275.67	3518.59	22499.4	3549.87	1655.96	0	4264.36	2926.25	2586.21	7312.69	2952.26	0	1939.05	0	0	1165.55	0.36124
P41250	GARS1	Human	yes	APQVDVDK	9.35663	870.444	NA	Glycine--tRNA ligase (EC 6.1.1.14) (Diadenosine tetraphosphate synthetase) (Ap4A synthetase) (EC 2.7.7.-) (Glycyl-tRNA synthetase) (GlyRS) (Glycyl-tRNA synthetase 1)	19464.8	23830.4	27394.1	13382.2	12698.7	13329.1	31006.8	33382.9	29090.8	33598.8	38011.2	47862.1	26476.3	24849.3	30620.1	6695.95	6523.53	8997.18	5878.71	5843.16	12744.4	6450.53	6567.98	6461.95	0	515.457	0	159.844	0	121.3	0	0	0	0	0	0	130.023	0	107.178	324.087	0
Q9BSH5	HDHD3	Human	yes	AQSHSFPNYGLSHGLTSR	10.491	1957.94	NA	Haloacid dehalogenase-like hydrolase domain-containing protein 3	1.54496e+06	1.63022e+06	1.59401e+06	1.12299e+06	1.25264e+06	1.063e+06	897281	811472	742382	562300	674206	719807	1.28308e+06	1.11601e+06	1.33143e+06	605556	636299	628180	1.48818e+06	1.49246e+06	1.4018e+06	1.25689e+06	1.34226e+06	1.29716e+06	7899.84	2913.96	8194.56	1637.47	5130.36	2155.35	411.35	255.615	2227.47	7668.06	856.885	3470.19	11268.9	14577.1	11946.1	2148.05	6074.56
P10909	CLU	Human	yes	ASSIIDELFQDR	13.1193	1392.69	NA	Clusterin (Aging-associated gene 4 protein) (Apolipoprotein J) (Apo-J) (Complement cytolysis inhibitor) (CLI) (Complement-associated protein SP-40,40) (Ku70-binding protein 1) (NA1/NA2) (Sulfated glycoprotein 2) (SGP-2) (Testosterone-repressed prostate message 2) (TRPM-2) [Cleaved into: Clusterin beta chain (ApoJalpha) (Complement cytolysis inhibitor a chain); Clusterin alpha chain (ApoJbeta) (Co…	24562.8	19971.7	22173.9	20141.6	14137.4	19252.1	16839.4	18562.6	23609.1	30634.6	18230.4	20150.8	26650.1	21335.5	28787.8	24539.1	29459.7	23876.2	31129.7	32022.4	26541.8	22536.7	20421.5	35104.5	23520.5	20743.8	36751.2	22287.4	24218.5	30512.2	25095.3	18774.9	22190.5	22810.2	23133.9	29517.4	18042.5	21554.8	29260	11805.1	20995.5
O94826	TOMM70	Human	yes	ATFYLLIGNANAAKPDLDK	12.1015	2034.08	NA	Mitochondrial import receptor subunit TOM70 (Mitochondrial precursor proteins import receptor) (Translocase of outer membrane 70 kDa subunit) (Translocase of outer mitochondrial membrane protein 70)	790352	972590	774413	996302	970170	909627	915336	804938	761895	822298	879601	689031	899116	1.03249e+06	1.05459e+06	882997	927380	719375	1.5383e+06	1.46558e+06	1.33737e+06	1.64629e+06	1.55261e+06	1.35583e+06	1558.54	9872.81	7191.52	3001.8	6766.96	1138.19	3833.61	1100.7	3395.17	6777.17	3600.66	2272.75	3768.35	2478.45	5153.69	3053.53	6147.28
P16435	POR	Human	yes	ATTPVIMVGPGTGVAPFIGFIQER	13.8413	2457.31	NA	NADPH--cytochrome P450 reductase (CPR) (P450R) (EC 1.6.2.4)	884702	1.69449e+06	1.16335e+06	1.84185e+06	1.65551e+06	1.52628e+06	1.85613e+06	1.24628e+06	1.72795e+06	2.00386e+06	2.32964e+06	1.64596e+06	2.44383e+06	2.46128e+06	2.16561e+06	2.32459e+06	2.80883e+06	2.15554e+06	2.85613e+06	2.38123e+06	2.13247e+06	2.76299e+06	2.6941e+06	1.76636e+06	16484.4	24332	64383.3	27225	11476.6	43248.2	31488.2	32597.2	28787	33381.5	22907.2	36327.9	12473.5	25192.3	25218.2	47022.8	17246.8
P16435	POR	Human	yes	ATTPVIMVGPGTGVAPFIGFIQER	13.5814	2473.3	[7] Oxidation	NADPH--cytochrome P450 reductase (CPR) (P450R) (EC 1.6.2.4)	182629	199930	278199	217377	277800	315224	171849	175373	215183	219516	269079	185443	259752	288660	333771	347915	379312	329189	388098	393467	334389	387256	380080	243907	21579.3	16328.6	18582.9	41473.8	23167.9	9380.8	3234.8	35705.5	4739.28	14894.4	31045.7	12170.3	14972.8	15570.7	21816.9	14207	7835.77
P22314	UBA1	Human	yes	AVTLHDQGTAQWADLSSQFYLR	12.4203	2506.22	NA	Ubiquitin-like modifier-activating enzyme 1 (EC 6.2.1.45) (Protein A1S9) (Ubiquitin-activating enzyme E1)	694071	825775	741491	914196	854711	756682	754935	503007	586600	714092	823758	502268	729596	855377	586419	659899	730181	575449	939582	946751	839330	1.18639e+06	1.14187e+06	772640	14314.3	4006.84	5883.99	2271.3	7178.11	6629.72	2610.24	35011.5	17586.8	5009.94	12019.9	4313.71	8650.01	11526.6	5746.14	8597.88	4001.47
Q6NUM9	RETSAT	Human	yes	CGLLTR	10.1691	718.378	[1] Carbamidomethyl	All-trans-retinol 13,14-reductase (EC 1.3.99.23) (All-trans-13,14-dihydroretinol saturase) (RetSat) (PPAR-alpha-regulated and starvation-induced gene protein)	20949.6	22692.7	20354.6	30076.3	23472.2	27909.9	26024	24741.7	24822.7	15359.9	18857.4	20263	34518.6	26410.5	33948.2	32667.9	33918.2	34602.5	36858.5	29281.7	29950.6	42735.5	40172.2	35180.3	0	0	9599.84	0	0	0	0	0	0	0.0625417	0	0	0	0	0	0	224.446
Q16222	UAP1	Human	yes	CIIPWYIMTSGR	13.2229	1495.73	[1] Carbamidomethyl	UDP-N-acetylhexosamine pyrophosphorylase (Antigen X) (AGX) (Sperm-associated antigen 2) [Includes: UDP-N-acetylgalactosamine pyrophosphorylase (EC 2.7.7.83) (AGX-1); UDP-N-acetylglucosamine pyrophosphorylase (EC 2.7.7.23) (AGX-2)]	19126.9	28418.3	37564.8	24964.3	40184.7	42040.5	20830.7	13091.4	18813.4	26562.3	31396	39135	24956.2	24711.6	16435.2	5883.4	9187.85	10074	24158.8	21627	22936.3	29813.7	34249.2	26781.5	812.973	3210.43	0	3446.94	0	8808.5	2515.39	615.333	387.524	2692.4	105.696	0	1706.25	714.93	0	0	594.05
P35754	GLRX	Human	yes	DCIGGCSDLVSLQQSGELLTR	12.539	2307.08	[2] Carbamidomethyl|[6] Carbamidomethyl	Glutaredoxin-1 (Thioltransferase-1) (TTase-1)	356570	443702	376315	468143	366456	426261	265327	218062	239167	383852	384300	203849	350342	415541	320265	374482	371224	338391	457262	501293	423354	469037	533727	325328	28294	34296.2	26504.2	38609.7	39123	21588.8	29320.2	36772	29585.6	23441.4	55430.5	59185.3	34024.9	28693.1	33027.1	41288.3	38823.7
Q9HCE1	MOV10	Human	yes	DGQLLIR	10.9394	813.47	NA	Helicase MOV-10 (EC 3.6.4.13) (Armitage homolog) (Moloney leukemia virus 10 protein)	30000.3	35054.7	39499.4	49964.8	55333.1	46306.1	34612.8	29963.1	30299.9	24981.1	29514.6	35287.6	39296	36969.8	48351.8	34506.2	31997.8	36402.7	46031.7	45765	53525	61864.9	60026.2	58188.7	13829	3612.54	5567.98	1936.07	2552.94	511.929	5750.21	11868.2	6154.68	11866.9	11124.8	11648.2	3245.9	4310.2	2880.44	3297.84	3889.28
P30419	NMT1	Human	yes	DIPVVHQLLTR	11.9373	1289.74	NA	Glycylpeptide N-tetradecanoyltransferase 1 (EC 2.3.1.97) (Myristoyl-CoA:protein N-myristoyltransferase 1) (NMT 1) (Type I N-myristoyltransferase) (Peptide N-myristoyltransferase 1)	89874.4	74455.9	65365.4	111380	103733	85940.6	85813	75844.7	57906.7	80975.2	86061.6	56290	87483	99582.5	110723	77929.6	85673.3	86980.9	118132	126958	123259	95645.7	90094.7	101350	0	0	0	0	0	0	0	0	0	0	0	0	0	0	0	0	0
Q8IXJ6	SIRT2	Human	yes	DKGLLLR	9.98132	813.506	NA	NAD-dependent protein deacetylase sirtuin-2 (EC 2.3.1.286) (Regulatory protein SIR2 homolog 2) (SIR2-like protein 2)	36973.1	48552.4	51491.9	45574	57262.7	52788.7	46768.7	39502.3	49079.6	40593.6	50057.8	56683.5	35786.8	33043.2	41350.4	14187	15692.3	16533.2	19004.3	18210.6	18801	29446.2	32211.7	33882.3	8049.4	6942.93	3927.31	210540	277619	217306	4219	3343.87	2319.11	1446.26	1163.03	1908.52	2849.53	3069.28	3564.69	1518.69	2791.83
Q6UX53	METTL7B	Human	yes	DLENAQFSEIQMER	11.7391	1708.77	NA	Methyltransferase-like protein 7B (EC 2.1.1.-)	499214	655187	580267	564203	538989	565673	472854	436099	447384	462992	595111	614687	569210	576554	607441	685900	646565	664579	528357	482932	601251	651925	718115	696248	3246.73	0	0	2077.78	4238.15	0	0	0	0	0	3308.49	3457.18	0	0	0	0	2648.24
Q4LE39	ARID4B	Human	no	DNILVR	10.9559	728.413	NA	AT-rich interactive domain-containing protein 4B (ARID domain-containing protein 4B) (180 kDa Sin3-associated polypeptide) (Sin3-associated polypeptide p180) (Breast cancer-associated antigen BRCAA1) (Histone deacetylase complex subunit SAP180) (Retinoblastoma-binding protein 1-like 1)	8787.75	15283.8	10164.7	11642.6	9852.65	9500.47	8957.23	7475.27	8892.44	8453.25	11075.1	6965.31	15931.6	11152.5	10347	9573.93	6759.63	8968.07	15872.6	15556.2	15711.6	17132.7	17043.8	14625.8	7029.07	10700.1	10476.4	6670.44	10321.4	6622.87	7555.12	8954.59	8329.37	7663.88	9012.52	4919.16	7496.09	8608.17	7191.04	5031.56	7796.72
P51690	ARSL	Human	yes	DPSETHILTPASEPVFYQVMER	12.5222	2545.21	NA	Arylsulfatase L (EC 3.1.6.-) (Arylsulfatase E) (ASE)	135107	192044	171852	223354	201597	210989	130055	166741	125141	159405	169271	126689	206705	198304	214188	161472	155883	159611	301934	265163	280970	303944	274265	299824	538.359	1969.06	4790.32	5434.09	7949.62	1519.95	4487.39	4121.44	5166.27	3279.82	2983.44	9637.61	1518.51	0	0	2334.78	3411.3
P48728	AMT	Human	yes	DSHTDSHLHTR	8.30659	1304.58	NA	Aminomethyltransferase, mitochondrial (EC 2.1.2.10) (Glycine cleavage system T protein) (GCVT)	24979.8	30745.4	35496	27355.2	18369	34937.1	17511.8	16837.8	16256.1	9750.66	15798.2	14826.1	28325.8	25565.5	36125.2	8065.69	7456.74	5225.32	29795.6	21353.2	20312.6	25207.3	18361.4	20020.1	0	0	0	0	0	0	0	5.24836	7.34109	0	0	0	0	0	0	0	10.5321
P12830	CDH1	Human	yes	DTANWLEINPDTGAISTR	12.5901	1972.95	NA	Cadherin-1 (CAM 120/80) (Epithelial cadherin) (E-cadherin) (Uvomorulin) (CD antigen CD324) [Cleaved into: E-Cad/CTF1; E-Cad/CTF2; E-Cad/CTF3]	202057	302720	278300	340476	390123	364174	379177	320950	297303	219521	279185	355352	339239	311906	354735	290263	333166	267721	264558	254488	320925	405530	440989	431896	16495.2	5188.3	20898.6	57702.5	26212	42088.9	17534.8	20258.6	31435.2	16152.9	22995.2	12364.7	24507.6	27432	22028.7	29368.1	11710.3
P05091	ALDH2	Human	yes	EAGFPPGVVNIVPGFGPTAGAAIASHEDVDK	12.7257	3018.5	NA	Aldehyde dehydrogenase, mitochondrial (EC 1.2.1.3) (ALDH class 2) (ALDH-E2) (ALDHI)	2.33099e+07	3.93628e+07	3.83158e+07	3.2615e+07	4.00292e+07	3.26404e+07	3.82753e+07	3.32879e+07	2.93665e+07	2.13428e+07	2.96209e+07	3.08325e+07	3.12565e+07	3.62418e+07	3.46013e+07	2.33234e+07	2.85828e+07	2.26918e+07	3.57181e+07	3.0864e+07	3.44001e+07	4.98196e+07	5.05258e+07	4.6589e+07	161453	158884	221265	225384	295256	223633	315046	240219	241876	167572	268282	242273	231590	227263	166957	130710	291580
P11712	CYP2C9	Human	yes	EALIDLGEEFSGR	12.5736	1434.7	NA	Cytochrome P450 2C9 (EC 1.14.14.1) ((R)-limonene 6-monooxygenase) (EC 1.14.14.53) ((S)-limonene 6-monooxygenase) (EC 1.14.14.51) ((S)-limonene 7-monooxygenase) (EC 1.14.14.52) (CYPIIC9) (Cholesterol 25-hydroxylase) (Cytochrome P-450MP) (Cytochrome P450 MP-4) (Cytochrome P450 MP-8) (Cytochrome P450 PB-1) (S-mephenytoin 4-hydroxylase)	8.13607e+06	1.15906e+07	9.75001e+06	9.98555e+06	1.06859e+07	9.52208e+06	8.09354e+06	6.88199e+06	6.34791e+06	5.75656e+06	7.14539e+06	6.31042e+06	1.03496e+07	1.16959e+07	1.0324e+07	6.63476e+06	7.69781e+06	6.25351e+06	1.59026e+07	1.51453e+07	1.6206e+07	1.89634e+07	1.84491e+07	1.67544e+07	10001.6	15758.5	130245	10472.5	19830.7	12090.7	5367.37	2328.97	0	5135.74	11556.8	3358.54	13507.9	7938.55	4204.42	1199.84	4864.19
P10632	CYP2C8	Human	yes	EALIDNGEEFSGR	10.9904	1435.66	NA	Cytochrome P450 2C8 (EC 1.14.14.1) (CYPIIC8) (Cytochrome P450 IIC2) (Cytochrome P450 MP-12) (Cytochrome P450 MP-20) (Cytochrome P450 form 1) (S-mephenytoin 4-hydroxylase)	3.53083e+06	4.40575e+06	4.70194e+06	3.71378e+06	3.99826e+06	4.07502e+06	4.30464e+06	4.20655e+06	4.37099e+06	2.57301e+06	3.15854e+06	3.58375e+06	9.54508e+06	9.70477e+06	1.07513e+07	4.19992e+06	4.55977e+06	4.45784e+06	8.2485e+06	8.37932e+06	9.93422e+06	1.18293e+07	1.2033e+07	1.29301e+07	8958.5	17100.1	16982.9	13106.2	20461.4	10042.7	22419.9	13894.9	6711.36	2167.31	17680.9	7861.1	12052.5	21605.6	30096.3	16156.3	23858
P05181	CYP2E1	Human	yes	EALLDYKDEFSGR	11.2575	1541.73	NA	Cytochrome P450 2E1 (EC 1.14.14.1) (4-nitrophenol 2-hydroxylase) (EC 1.14.13.n7) (CYPIIE1) (Cytochrome P450-J)	3.42626e+06	4.54389e+06	4.51301e+06	3.96321e+06	4.3661e+06	4.26762e+06	4.06616e+06	4.13921e+06	4.07832e+06	3.34244e+06	3.96083e+06	4.64508e+06	4.14549e+06	3.92408e+06	4.4473e+06	3.77457e+06	4.04157e+06	4.68174e+06	3.85755e+06	4.34903e+06	4.89512e+06	4.80403e+06	4.82596e+06	4.9343e+06	284459	258349	218252	242690	217115	200163	174506	168989	219084	155332	174369	202713	594727	496379	591665	508833	416088
P20813	CYP2B6	Human	yes	EALVDKAEAFSGR	10.656	1391.7	NA	Cytochrome P450 2B6 (EC 1.14.13.-) (1,4-cineole 2-exo-monooxygenase) (CYPIIB6) (Cytochrome P450 IIB1)	7628.7	14303.1	14100.2	15143.2	19278.9	11615.4	8842.58	6625.65	13019.4	7241.74	11393.2	15596.8	101746	98071.3	116414	47788	53745.8	51645.3	82323.3	91806.6	92209.4	112302	113166	131478	130.982	25.7312	941.604	68.5524	47.705	0	77.2622	2838.4	10.0121	5146.39	45.3745	126.682	28.3261	155.615	117.466	1186.06	450.744
Q13884	SNTB1	Human	yes	EAWFSPVHTYPLLATR	12.3689	1886.97	NA	Beta-1-syntrophin (59 kDa dystrophin-associated protein A1 basic component 1) (DAPA1B) (BSYN2) (Syntrophin-2) (Tax interaction protein 43) (TIP-43)	348794	376398	427714	387923	424349	425410	245103	302484	323910	248901	329546	318689	415573	434143	529293	213604	290717	237356	426971	435902	438054	541188	499131	449364	32386	33732.2	14900	59504.5	31038.2	47885.8	25934.2	20948.7	39287.4	15962.5	52007.4	31125.6	32753.3	26402.2	29344.9	63304.4	45495.7
O95292	VAPB	Human	yes	EEGLSTR	9.05702	790.381	NA	Vesicle-associated membrane protein-associated protein B/C (VAMP-B/VAMP-C) (VAMP-associated protein B/C) (VAP-B/VAP-C)	31412.8	44936	42712.6	37220.3	44630.5	42898.2	40322.2	33839.3	34998.8	25718.5	27913.2	37168.6	57506.4	57157.8	76002	42104.7	40786.5	42507.5	67049	62809.5	83730.1	47391	55917.3	56521.7	0	0	0	0	0	0	0	0	0	0	0	0	0	0	0	0	0
P54819	AK2	Human	yes	EKLDSVIEFSIPDSLLIR	13.3083	2073.13	NA	Adenylate kinase 2, mitochondrial (AK 2) (EC 2.7.4.3) (ATP-AMP transphosphorylase 2) (ATP:AMP phosphotransferase) (Adenylate monophosphate kinase) [Cleaved into: Adenylate kinase 2, mitochondrial, N-terminally processed]	30726.4	71579.9	44186.9	95383	51383.6	46661.8	79648.2	33779.6	47677.6	57920.5	73882.3	65219.6	34544.2	75116.2	20298.4	42181.4	49427.9	28098.8	49690	37115.3	39081.5	66573.4	64426.1	34934.8	2497.19	2543.13	4284.55	1904.27	2807.33	3207.25	4433.17	3345.17	2324.65	2878.72	3510.12	1765.79	2433.7	2402.81	2058.11	2449.61	2570.44
P46952	HAAO	Human	yes	EPPFPLSTR	11.3571	1042.54	NA	3-hydroxyanthranilate 3,4-dioxygenase (EC 1.13.11.6) (3-hydroxyanthranilate oxygenase) (3-HAO) (h3HAO) (3-hydroxyanthranilic acid dioxygenase) (HAD)	6.46654e+06	7.74108e+06	8.07651e+06	8.47304e+06	9.05792e+06	8.58539e+06	6.16543e+06	5.87794e+06	5.91666e+06	5.22803e+06	6.28935e+06	6.34929e+06	8.60402e+06	8.54902e+06	9.29711e+06	4.99382e+06	5.07027e+06	4.89894e+06	1.00622e+07	1.045e+07	1.07892e+07	9.71117e+06	1.02531e+07	1.05668e+07	2085.4	3046.48	982.038	3950.09	10504.6	2017.27	1877.17	191.434	2964.26	2585.38	1937.39	940.118	1947.19	1280.48	3753.74	1654.2	3755.35
Q9NP74	PALMD	Human	yes	ETVTPGPNFQER	10.3726	1373.66	NA	Palmdelphin (Paralemmin-like protein)	61886.6	87175.8	82515.9	119972	102561	107075	96568.4	92609.6	92081.6	56252.2	60816.1	94160.8	96792.3	97633.9	105048	83545.6	84280.7	74935.5	100285	86607.2	88061.6	130625	127493	99115.6	84.6302	395.985	0	0	1356.35	0	246.673	0	221.521	193.101	233.596	0	0	1358.61	1555.12	0	0
P00387	CYB5R3	Human	yes	FALPSPQHILGLPVGQHIYLSAR	12.5306	2513.39	NA	NADH-cytochrome b5 reductase 3 (B5R) (Cytochrome b5 reductase) (EC 1.6.2.2) (Diaphorase-1) [Cleaved into: NADH-cytochrome b5 reductase 3 membrane-bound form; NADH-cytochrome b5 reductase 3 soluble form]	75233.3	142507	80628.9	124537	103231	69063.5	126150	54596.9	64561.7	46820.2	97509.3	75150.5	92186.3	92710.1	43133.7	96078.1	94646.5	43081.3	115285	101676	74002.8	144599	123051	72158.5	6225.49	7085.21	3534.04	1585.35	8319.78	18730.3	4554.49	16382.8	4908.2	4855.09	5433.21	18927.3	6858.51	5599.6	9342.02	4334.91	3927.81
Q8WYK0	ACOT12	Human	yes	FDDLIFDEEEGAVSTR	12.4203	1841.83	NA	Acetyl-coenzyme A thioesterase (EC 3.1.2.1) (Acyl-CoA thioester hydrolase 12) (Acyl-coenzyme A thioesterase 12) (Acyl-CoA thioesterase 12) (Cytoplasmic acetyl-CoA hydrolase 1) (CACH-1) (hCACH-1) (START domain-containing protein 15) (StARD15)	51288.3	84695.5	104802	142187	183993	192213	126463	134322	117984	77635.9	97692	99546	76100.6	116317	119111	73811.3	73020.7	60887.4	81326.9	93744.8	109608	189199	190068	232379	7747.61	7819.66	3788.03	9389.35	9354.92	22080.3	18156.2	19620.8	23279.2	13860.6	7502.45	7844.97	20565.5	19578.8	8288.54	8254.44	23493.9
O75310	UGT2B11	Human	yes	FDGNKPDALGLNTR	10.4147	1516.76	NA	UDP-glucuronosyltransferase 2B11 (UDPGT 2B11) (EC 2.4.1.17)	4.75458e+06	5.14999e+06	5.53331e+06	4.84414e+06	4.96937e+06	4.7877e+06	4.29107e+06	4.10736e+06	3.96109e+06	3.50618e+06	3.72123e+06	3.88408e+06	6.03288e+06	5.50547e+06	6.1315e+06	5.08918e+06	5.37098e+06	5.09381e+06	7.09194e+06	6.58713e+06	6.54854e+06	6.2767e+06	6.43023e+06	6.03335e+06	18770.3	34770.9	15239.6	28484.1	24529.3	19499.7	26219.8	25338.4	17545.2	19660	20841.3	28879.6	27469.3	24422	19003.6	22926.9	29609.4
P16662	UGT2B7	Human	yes	FDGNKPDTLGLNTR	10.3387	1546.77	NA	UDP-glucuronosyltransferase 2B7 (UDPGT 2B7) (UGT2B7) (EC 2.4.1.17) (3,4-catechol estrogen-specific UDPGT) (UDP-glucuronosyltransferase 2B9) (UDPGT 2B9) (UDPGTh-2)	3.02978e+07	3.20919e+07	3.48726e+07	3.03362e+07	3.12151e+07	2.728e+07	2.44816e+07	2.39894e+07	2.37267e+07	2.25517e+07	2.32512e+07	2.50661e+07	3.82936e+07	3.48852e+07	3.94162e+07	2.24137e+07	2.48579e+07	2.47911e+07	3.8099e+07	3.62123e+07	3.64262e+07	3.77256e+07	3.63065e+07	3.6017e+07	13389.3	13791.5	4765.68	16815.9	45962.7	14381.8	16301	19771.3	14620.7	8247.66	15201.9	10285.9	7126.34	10176.6	16339	18124.7	3533.54
P25705	ATP5F1A	Human	yes	FENAFLSHVVSQHQALLGTIR	12.2006	2366.25	NA	ATP synthase subunit alpha, mitochondrial (ATP synthase F1 subunit alpha)	2.71725e+06	2.76956e+06	2.68804e+06	2.9864e+06	2.32961e+06	2.33517e+06	1.85278e+06	1.91648e+06	1.64514e+06	1.81567e+06	1.88283e+06	1.64541e+06	2.81035e+06	2.57709e+06	2.78811e+06	2.75513e+06	2.55193e+06	2.11652e+06	4.48037e+06	3.82383e+06	3.42185e+06	4.71364e+06	4.04165e+06	3.52299e+06	11344.4	4093.8	1535.56	11788.9	2880.22	7189.44	4169.16	16483.1	5135.09	1611.84	8367.23	8464.97	2119.68	5072.54	14399.1	17049.5	11169.1
O15027	SEC16A	Human	yes	FGPGGQLIK	11.0741	915.517	NA	Protein transport protein Sec16A (SEC16 homolog A) (p250)	56028.9	47689.6	58088	43146.7	43580.4	51432.1	81459.4	81708.8	80246	95972.4	107425	89460	50844.2	46603.3	58814.1	82419.3	83772.8	79176.1	36942.4	36901.9	35555.1	56182.8	52360.8	51145.8	90957.1	91679.6	90715.5	68550.2	68453.7	73040	66409.3	62125.6	53270.3	58518.3	45658	47719	114374	121110	123931	113433	127751
O95497	VNN1	Human	yes	FGQTPVQER	9.70933	1060.53	NA	Pantetheinase (EC 3.5.1.92) (Pantetheine hydrolase) (Tiff66) (Vascular non-inflammatory molecule 1) (Vanin-1)	39748.4	45854.8	46715.6	78659.6	88755.6	96596.7	60279.2	59815.3	55199.9	46335.1	54297.7	54775.4	91931.9	63040.7	91397.9	40494.1	42093	40636.9	48151.3	41473.7	42502.4	82327.1	93765.9	77869.5	419.321	1097	953.528	2178.6	913.144	939.648	1759.27	1257.59	973.595	1970.17	614.56	2674.63	744.28	841.108	628.554	1856.85	2089.61
Q6IQ16	SPOPL	Human	yes	FIYTGR	10.4578	755.395	NA	Speckle-type POZ protein-like (HIB homolog 2) (Roadkill homolog 2)	507260	652279	703504	520317	603899	519927	542910	570049	474294	403428	475814	601069	572718	465917	543264	355233	351393	331388	526674	451062	502043	616003	588141	599239	195333	164735	130326	184957	188460	149724	236440	241546	221319	202093	193779	227536	162748	121392	183313	171249	141945
Q9HD45	TM9SF3	Human	yes	FKDDVMPATYCEIDLDK	11.539	2058.93	[11] Carbamidomethyl	Transmembrane 9 superfamily member 3 (EP70-P-iso) (SM-11044-binding protein)	22753.7	41606	33541.3	59263.8	54182.2	54240.9	44703.6	50941.2	54947.2	26027.9	36221.6	41404.1	43006.1	44129.4	50660.1	58542.4	66998	67395.4	51141.2	49218	55536.5	53063.3	64520	61627.3	0	114.881	0	3.65693	3689.26	356.034	0	1802.64	0	0	0	0	0	0	0	1826.29	0
Q9NSE4	IARS2	Human	yes	FLINLEGGDIR	12.437	1245.67	NA	Isoleucine--tRNA ligase, mitochondrial (EC 6.1.1.5) (Isoleucyl-tRNA synthetase) (IleRS)	22315.4	25285.6	30095.6	29599.1	27959.4	24138	25145.2	11305.8	18866.9	24295.7	24547	9386.64	40165.7	34065.6	39046.5	32201.1	28927.3	20730.4	48307.2	45554.6	40379.4	38193.9	33567.7	36605.7	31.1409	6924.82	17724.7	2049.38	0	0	3173.27	2052.74	4038.75	0	2215.41	1774.16	1811.7	2065.44	1879.71	2326.66	0
P31512	FMO4	Human	yes	FLNWIQER	12.1179	1104.57	NA	Dimethylaniline monooxygenase [N-oxide-forming] 4 (EC 1.14.13.8) (Dimethylaniline oxidase 4) (Hepatic flavin-containing monooxygenase 4) (FMO 4)	125773	130853	125576	157168	137441	148264	91682.2	116591	104409	103897	98503.6	85867.7	154893	144140	172849	133878	144966	122556	269817	271262	256247	228859	201405	196303	0	0	105977	0	0	1350.66	0	0	0	0	0	0	221.653	0	0	0	1186.16
P00352	ALDH1A1	Human	yes	FPVFNPATEEELCQVEEGDKEDVDK	12.1677	2923.3	[13] Carbamidomethyl	Retinal dehydrogenase 1 (RALDH 1) (RalDH1) (EC 1.2.1.-) (EC 1.2.1.36) (ALDH-E1) (ALHDII) (Aldehyde dehydrogenase family 1 member A1) (Aldehyde dehydrogenase, cytosolic)	206272	608318	678332	1.15154e+06	1.40342e+06	1.35645e+06	1.19121e+06	1.4309e+06	1.20398e+06	985447	1.4489e+06	1.73842e+06	1.05573e+06	1.30247e+06	1.48566e+06	1.14124e+06	1.17e+06	1.17709e+06	1.05548e+06	1.00052e+06	1.28809e+06	1.87657e+06	1.93691e+06	2.22396e+06	6070.8	12643.4	16854.1	1685.69	4340.47	8792.13	9458.31	9311.47	903.751	12287.5	6460.82	7806.77	2795.94	2702.3	4296.28	464.414	1599
P02768	ALB	Human	yes	FQNALLVR	11.2243	959.554	NA	Albumin	5.02745e+06	5.58168e+06	6.11418e+06	6.10787e+06	5.87317e+06	5.84483e+06	6.9302e+06	6.9828e+06	5.92369e+06	4.9602e+06	6.8943e+06	7.9855e+06	9.33502e+06	8.03087e+06	8.91166e+06	5.2874e+06	4.39179e+06	4.18344e+06	4.19762e+06	4.00797e+06	4.08954e+06	7.89773e+06	8.32368e+06	7.5156e+06	31766.2	34882.6	24961	30162.9	42069.2	30371.5	29627.9	25708	26984.7	27771.6	32317.3	28972.9	41668.8	45052	46227.2	49162.7	48011.9
P04040	CAT	Human	yes	FSTVAGESGSADTVR	10.102	1482.69	NA	Catalase (EC 1.11.1.6)	23750.8	23503.3	20350.4	28241.6	23760.3	29721.5	27937.8	19929.3	17803.7	15373.7	11117.4	21802.8	38687	24033.5	31012.1	41855.5	33275.5	36801.8	47348.9	40341.8	27726.1	34648.7	28152.1	21591.2	32427.3	20206.3	22520.2	50494.4	41786	48566.3	55093	36655.8	47405.9	53426	47431.6	34201.5	21675.4	24298.1	13217.9	22787.6	13397.6
Q92797	SYMPK	Human	no	GAETLVTR	9.58863	845.457	NA	Symplekin	23895.4	25447.9	25078	27262.9	27963	30702.1	38695.9	41790	38022.1	26736	28153.8	29478.4	23073.1	22062.7	27261.7	37787.5	35913	38808.5	27396.2	26864.7	22113.9	38115	36822.7	34813.6	13985.9	16081.5	12141.5	6037.54	6375.9	9081.8	6869.6	7434.82	5646.95	3334.1	3098.29	3253.77	36574.1	31704.7	33919.9	37978.1	32989.7
P56192	MARS1	Human	yes	GFVLQDTVEQLR	12.2174	1403.74	NA	Methionine--tRNA ligase, cytoplasmic (EC 6.1.1.10) (Methionyl-tRNA synthetase) (MetRS)	23569.3	130446	144674	176753	159772	158458	120169	145113	127226	117811	132355	122529	174277	171365	185144	93660.1	97213.7	84762.5	137982	148937	143829	226921	183074	189607	9773.44	7746.73	5745.76	3147.93	3205.09	2682.72	4265.28	3417.35	4832.43	4965.14	1632.87	0	8922.23	6901.8	6679.73	6436.75	8988.2
P08319	ADH4	Human	yes	GKPVYHFFGTSTFSQYTVVSDINLAK	12.2684	2905.46	NA	All-trans-retinol dehydrogenase [NAD(+)] ADH4 (EC 1.1.1.105) (Alcohol dehydrogenase 4) (Alcohol dehydrogenase class II pi chain)	27417	64740.6	45502	20695.2	42737.4	13459	44660.7	48286.9	175590	85356.2	69056.2	69417.7	27906	42109.7	35202.4	31348.6	39547.1	20084.5	48691.8	52704.3	81136.3	49880.3	34105.5	34549.5	34181.1	27274.6	30258	12871.5	27342.3	20196.8	36758.6	28839.2	21991.1	32961.1	19575.3	38446.8	13985.6	10906.1	21468.2	19041.4	25191.9
Q96II8	LRCH3	Human	no	GKVHIFK	14.0675	827.508	NA	DISP complex protein LRCH3 (Leucine-rich repeat and calponin homology domain-containing protein 3)	132567	125043	45192.7	138588	56653.7	52828.6	101367	105454	143103	118475	150486	111399	191264	140138	216923	214967	121110	124935	249005	251232	238061	224042	228360	222202	307281	317792	396563	270936	436255	324262	275999	314883	308266	334364	325385	319278	301345	308772	212482	270063	288936
P49406	MRPL19	Human	yes	GLGATFILR	12.036	946.563	NA	39S ribosomal protein L19, mitochondrial (L19mt) (MRP-L19) (39S ribosomal protein L15, mitochondrial) (L15mt) (MRP-L15) (Mitochondrial large ribosomal subunit protein bL19m)	37270.7	34502.6	27289.1	34854.5	30660.8	23921.4	26039.7	23574.7	24852.6	25149.1	33190.6	20365.1	31142.8	36691.3	32014	37023.6	27752.7	28521	49671.7	49661.7	38328.4	43866	47088.4	38603.4	9664.89	9695.65	18054.7	6949.22	7688.72	12559.7	14791.8	7978.34	10565.3	8492.07	14800.3	14023.2	2319.91	12589.2	7480.65	11044.7	9934.49
Q53S58	TMEM177	Human	yes	GMLNPGR	9.37355	759.375	[2] Oxidation	Transmembrane protein 177	1189.88	2931.53	2233.61	3378.47	2996.88	3262.67	5242.87	4506.09	4071.22	2583.84	2012.91	2789.76	3278.83	2537.82	1715.58	2130.32	2442.75	3820.74	2024.12	1729.32	1869.95	4904.93	4294.02	3782.93	2198.63	3370.03	851.194	2654.05	2838.39	476.654	4699.09	2546.17	3035.2	5342	4416.34	8158.23	2857.65	3550.64	4062.69	3821.64	2317.94
P49327	FASN	Human	yes	GNAGQSNYGFANSAMER	10.6727	1772.75	NA	Fatty acid synthase (EC 2.3.1.85) (Type I fatty acid synthase) [Includes: [Acyl-carrier-protein] S-acetyltransferase (EC 2.3.1.38); [Acyl-carrier-protein] S-malonyltransferase (EC 2.3.1.39); 3-oxoacyl-[acyl-carrier-protein] synthase (EC 2.3.1.41); 3-oxoacyl-[acyl-carrier-protein] reductase (EC 1.1.1.100); 3-hydroxyacyl-[acyl-carrier-protein] dehydratase (EC 4.2.1.59); Enoyl-[acyl-carrier-protein]…	150020	196089	194991	182423	202269	166598	200647	169514	143025	123158	150962	189212	213470	181550	196842	206670	179975	176865	184632	156436	178484	260347	283345	255250	4338.53	1416.84	2621.06	1553.76	868.358	4578.52	0	0	0	0	0	0	2053.21	9250.87	7991.82	8930.25	11117.3
P49748	ACADVL	Human	yes	GQLTTDQVFPYPSVLNEEQTQFLK	13.1369	2781.38	NA	Very long-chain specific acyl-CoA dehydrogenase, mitochondrial (VLCAD) (EC 1.3.8.9)	57817	123917	62101.1	134517	100064	113691	129810	120527	76165.7	104919	84525.4	78965.9	130882	98996.8	122745	117371	80542	51530.6	136922	88759.2	151555	171853	138765	89090.4	22861.2	18468.7	23940.3	18652.7	21703	12389.7	29447	12896.6	38899.5	5856.48	25503.4	2302.02	16699.4	10923	29185.1	32406.9	16599.2
Q5K651	SAMD9	Human	yes	GQNIFTK	9.86205	806.427	NA	Sterile alpha motif domain-containing protein 9 (SAM domain-containing protein 9)	20457.5	17480.6	21826	17463.1	20416.6	22025.5	20511.2	23106.6	22280.5	21496.9	18859.8	20051.1	21896.8	21404	26805.2	20694	24063.1	19619.5	29427.5	25147.9	21992.8	26901.8	20121.6	18960.9	19345.5	19508.7	19240.6	24774.8	23026.7	19268.2	28799.3	24680.1	26860.5	26090.7	22130.8	26587.6	14493.4	13735.3	11368	7989.56	12070.4
P11498	PC	Human	yes	GTPLDTEVPMER	11.0574	1343.64	NA	Pyruvate carboxylase, mitochondrial (EC 6.4.1.1) (Pyruvic carboxylase) (PCB)	755645	969236	994959	928648	980058	987353	817640	814181	746158	542823	721554	739668	928536	896314	897886	637452	666812	624162	1.00516e+06	941354	1.0183e+06	1.08792e+06	1.14536e+06	1.0977e+06	4600.24	6386.87	6917.97	6821.61	4710.85	5299.84	2709.69	2194.51	525.113	5102.7	6125.27	6210.33	8763.28	3833.99	7200.24	7659.81	6534.9
O15213	WDR46	Human	yes	GTYQPLSTR	9.98132	1021.52	NA	WD repeat-containing protein 46 (WD repeat-containing protein BING4)	3086.38	4174.07	5107.83	6771.47	10430.9	6013.61	10477.3	11602.2	10641.2	8393.08	9464.89	11784.7	15534.6	14535.1	19934.2	8449.93	9695.94	7909.91	14306.1	17088.1	16058	15949.9	15005.3	17185.5	74.1977	0	96.9151	73.5217	70.3463	533.403	0	467.626	0	136.656	0	0	61.2343	106.03	0	0	0
O15091	PRORP	Human	yes	GYSLLIR	11.5048	820.48	NA	Mitochondrial ribonuclease P catalytic subunit (EC 3.1.26.5) (Mitochondrial ribonuclease P protein 3) (Mitochondrial RNase P protein 3) (Protein only RNase P catalytic subunit)	27585.8	30938.7	34797	42593.3	44715.1	45707.5	30064.6	29008.5	31585.1	27728.4	31985.8	35148.1	40067.4	29597.1	41851.6	28468.9	32153.6	35621.6	39097.6	42226.9	40662.1	43858.9	45151.2	47211.8	113.251	0	105.023	0	0	89.8947	58.37	131.358	0	48.5711	0	67.3966	0	0	0	41.2829	0
Q00796	SORD	Human	yes	HNAAFCYK	9.52105	1009.44	[6] Carbamidomethyl	Sorbitol dehydrogenase (SDH) (EC 1.1.1.-) ((R,R)-butanediol dehydrogenase) (EC 1.1.1.4) (L-iditol 2-dehydrogenase) (EC 1.1.1.14) (Polyol dehydrogenase) (Ribitol dehydrogenase) (RDH) (EC 1.1.1.56) (Xylitol dehydrogenase) (XDH) (EC 1.1.1.9)	19624.8	15576.2	17201.5	16067.8	13671.5	15691.6	10007.9	10396.2	8293.33	8171.38	10186.5	10757.7	23902.6	16564.7	23542.2	12164.2	5320.82	7004.21	27146	24209	17446.7	26161.6	18787.3	17150.7	0	0	0	0	0	0	0	0	360.05	2690.56	1832.64	1351.54	903.187	281.438	476.596	0	240.143
P23786	CPT2	Human	yes	HTSYISGPWFDMYLSAR	12.7257	2029.93	NA	Carnitine O-palmitoyltransferase 2, mitochondrial (EC 2.3.1.21) (Carnitine palmitoyltransferase II) (CPT II)	317632	522173	356768	514584	535357	450018	519364	315011	406596	413248	428448	255182	451473	476747	283263	456686	607727	354766	532622	479848	530049	673108	567346	331458	3691.96	8774.05	13274.1	20284.9	26422.4	10969.8	25870.9	14549.9	16796.1	19321.1	3514.53	8832.13	20072.8	33090.3	7820.57	11557.6	18891.6
O60879	DIAPH2	Human	yes	IEPTELSENCFWLR	12.6409	1792.84	[10] Carbamidomethyl	Protein diaphanous homolog 2 (Diaphanous-related formin-2) (DRF2)	133950	468245	483545	529208	610493	642539	373545	379591	409021	362565	457230	432584	558202	556954	648379	280201	335340	359690	539961	595621	654980	622552	597701	668737	5239.1	2956.77	11613.2	7774.65	24290.5	10931.2	0	6144.06	7358.87	14697.8	13100.1	9335.33	17054	4891.1	11957.7	6711.49	12014
Q00765	REEP5	Human	yes	IIRPFFLK	11.7391	1032.65	NA	Receptor expression-enhancing protein 5 (Polyposis locus protein 1) (Protein TB2)	560314	613446	626651	846471	827928	843122	447366	458962	472278	822637	963970	944095	558855	529061	595908	459375	405648	430692	591155	659842	673555	536556	544579	583228	951.064	1949.94	1144.18	1651.56	1999.46	1320.52	1051.59	1633.6	1742.82	1556.81	1996.99	1809.61	1779.2	657.456	248.686	1086.01	1080.61
P07237	P4HB	Human	yes	IKPHLMSQELPEDWDK	11.0234	1964.96	NA	Protein disulfide-isomerase (PDI) (EC 5.3.4.1) (Cellular thyroid hormone-binding protein) (Prolyl 4-hydroxylase subunit beta) (p55)	403230	521470	540794	322552	387858	401149	410332	335705	314860	179781	314732	367572	310431	315349	333111	355905	293113	312143	224044	166662	221774	343475	332519	340249	0	6657.38	0	5510.96	1893.84	1553.51	58.9157	0	0	0	0	115.772	13.7584	26.5832	9985.29	19.9644	2264.42
Q14353	GAMT	Human	yes	ILGKPVMER	9.91293	1041.6	NA	Guanidinoacetate N-methyltransferase (EC 2.1.1.2)	161636	178335	183506	186621	197164	181054	154575	144089	131199	95699.4	126373	143798	153983	147259	165991	92088.7	91782.1	83527	164452	117389	132117	169820	174672	161089	132.318	433.964	0	0	503.064	452.206	1535.03	550.399	717.603	890.581	0	735.629	0	0	0	361.005	710.641
Q08426	EHHADH	Human	yes	IPVIAVDSDK	11.0069	1055.59	NA	Peroxisomal bifunctional enzyme (PBE) (PBFE) (L-bifunctional protein) (LBP) (Multifunctional enzyme 1) (MFE1) [Includes: Enoyl-CoA hydratase/3,2-trans-enoyl-CoA isomerase (EC 4.2.1.17) (EC 5.3.3.8); 3-hydroxyacyl-CoA dehydrogenase (EC 1.1.1.35)]	168854	226722	238543	214101	216438	183926	296305	284299	228038	116753	176414	208434	224378	205316	226714	270045	222968	229779	205750	187566	230691	268728	276054	283048	5268.75	9651.05	6278.91	7178.59	8687.18	9575.1	8786.7	10496.3	9693.56	12125.6	11916.1	8162.63	6662.73	7013.99	5457.33	7500.75	10414.4
P28332	ADH6	Human	yes	ISGQLFFSGR	11.7555	1110.58	NA	Alcohol dehydrogenase 6 (EC 1.1.1.1)	5.57578e+06	6.96162e+06	6.59763e+06	7.49298e+06	7.63792e+06	7.1322e+06	5.11873e+06	4.94848e+06	4.95606e+06	4.5527e+06	5.46268e+06	5.33207e+06	7.06649e+06	7.00766e+06	7.94835e+06	3.84976e+06	3.81116e+06	3.54394e+06	1.15411e+07	1.2205e+07	1.25377e+07	1.10079e+07	1.16447e+07	1.1631e+07	56533.8	69711.1	72012.1	49719.5	63616.9	49569.1	42619	46668.5	29228	52180.8	67129.6	64575.6	58525.7	62279.8	63195.3	60794.2	63970.3
O60218	AKR1B10	Human	yes	IVENIQVFDFK	12.3859	1350.72	NA	Aldo-keto reductase family 1 member B10 (EC 1.1.1.300) (EC 1.1.1.54) (ARL-1) (Aldose reductase-like) (Aldose reductase-related protein) (ARP) (hARP) (Small intestine reductase) (SI reductase)	9235.58	8435.22	16042.3	26505.2	14764	23255.8	28738.2	37298.2	26253.2	12749.9	19696.9	26048.4	28325.2	24288.9	20330.4	89267.1	53858.6	41687.9	15124.6	9323.59	12427.1	40160.9	25797.7	28353.8	6.33057	0	94.5943	0	1788.13	0	0	0	0	7643.62	0	0	8.84242	16.171	37.1731	1651.3	0
Q9NTQ9	GJB4	Human	no	IWLSVVFIFR	13.9637	1294.74	[2] Oxidation	Gap junction beta-4 protein (Connexin-30.3) (Cx30.3)	26024.2	42523.8	34638	42595.9	14617.3	32655.8	53680.4	39392.4	49997	25605.7	43616.6	23892.8	28513.3	40440.3	39933.2	33525.9	26586.2	26355.5	40331.3	31149.8	33756.8	24740.5	31857.5	41666.8	4.65489e+06	4.51054e+06	3.34713e+06	1.89828e+06	2.12374e+06	2.13578e+06	1.56718e+06	1.54642e+06	1.51323e+06	2.40501e+06	2.22733e+06	2.65479e+06	4.09085e+06	4.44994e+06	3.78286e+06	5.37326e+06	5.2587e+06
Q96A26	FAM162A	Human	yes	KILIWSGR	10.9559	971.591	NA	Protein FAM162A (E2-induced gene 5 protein) (Growth and transformation-dependent protein) (HGTD-P)	206675	239718	271335	247506	270472	239202	188620	174918	180750	312785	405736	399512	187868	170006	191780	129413	132791	138996	168403	156867	165099	188151	192187	202888	65901.5	62303.4	52711.8	71063.3	73835.2	62877.4	84870.6	78523.8	68362	129150	111607	125935	65186	66334.2	80554.9	63537.8	64736.3
Q14449	GRB14	Human	yes	KIYFFLR	11.6885	985.574	NA	Growth factor receptor-bound protein 14 (GRB14 adapter protein)	25731.8	28303.6	32813	38966.9	38271.7	38903.9	26081.2	24473.7	30729.3	18690.3	27103.6	23739.8	27826.9	34366.7	52644.6	27575.7	30114.5	33362.1	57430.4	71925.1	61204.4	40259.7	45585.2	48409.8	0	0	0	0	0	0	766.91	0	0	990.278	0	0	0	0	0	0	691.673
Q8NCW5	NAXE	Human	yes	KSATQFTGR	8.95973	994.519	NA	NAD(P)H-hydrate epimerase (EC 5.1.99.6) (Apolipoprotein A-I-binding protein) (AI-BP) (NAD(P)HX epimerase) (YjeF N-terminal domain-containing protein 1) (YjeF_N1)	92661.3	104784	101424	85833.2	121195	81963.1	79640.5	82391.3	85407.1	77483.9	100444	89497.1	99765.3	82333	108816	48726.3	68650.7	63265	92115.4	84698.6	83597.1	75490	80586.7	69084.3	0	0	0	377.741	0	0	0	0	0	0	374.995	0	0	0	0	0	0
Q00G26	PLIN5	Human	yes	LAENCVCGLTTR	10.5073	1392.65	[5] Carbamidomethyl|[7] Carbamidomethyl	Perilipin-5 (Lipid storage droplet protein 5)	268282	403445	407897	442854	503827	458679	529056	475411	539391	300948	312667	368133	492620	516890	577865	416410	489280	453323	409160	447978	538875	495897	530556	569419	0	2240.23	0	12.588	10.9567	19.5148	3151.93	225.388	2822.55	0	0	0	485.19	0.114464	633.369	9.17116	130.873
P54819	AK2	Human	yes	LDSVIEFSIPDSLLIR	13.9806	1815.99	NA	Adenylate kinase 2, mitochondrial (AK 2) (EC 2.7.4.3) (ATP-AMP transphosphorylase 2) (ATP:AMP phosphotransferase) (Adenylate monophosphate kinase) [Cleaved into: Adenylate kinase 2, mitochondrial, N-terminally processed]	25541.6	93181.5	46422.6	92647.5	79511.8	67342.4	80829.6	34580.8	54722.4	64420.1	42351.2	59545.5	34399.3	93808.3	32832.1	72905	51704.3	25149.8	81659.4	64056.3	68629.7	87733.8	98006.8	46773.3	19077.7	4024.09	5969.49	4625.68	17273.5	5451.47	16832.9	18011.6	7161.29	26467.2	7508.19	9057.49	14004.9	1464.35	8073.59	17354.1	6747.31
P54868	HMGCS2	Human	yes	LEDTYTNKDLDK	9.65787	1453.69	NA	Hydroxymethylglutaryl-CoA synthase, mitochondrial (HMG-CoA synthase) (EC 2.3.3.10) (3-hydroxy-3-methylglutaryl coenzyme A synthase)	348774	447692	464491	449111	546843	509197	473368	465400	411685	512244	627272	772870	268447	273172	283808	233931	259356	259065	202668	180130	218552	205319	215464	188731	6373.81	2003.33	229.361	3831.68	5272.11	2093.35	4185.21	2884.72	2262.23	948.099	3613.65	39.5065	1803.39	4000.02	3660.9	7198.45	5331.33
Q9UQE7	SMC3	Human	no	LEGIITR	10.9229	800.475	NA	Structural maintenance of chromosomes protein 3 (SMC protein 3) (SMC-3) (Basement membrane-associated chondroitin proteoglycan) (Bamacan) (Chondroitin sulfate proteoglycan 6) (Chromosome-associated polypeptide) (hCAP)	25924.9	28098.1	36792.7	25744.7	22683.5	26706.7	36960.6	40873.1	38900.4	36992.2	43553	44490.1	25672.7	20866	29230.2	51081.2	49008.4	50517.6	18752.2	21641.2	16415.2	31076.4	25474.9	31436.5	87129.4	87660.9	81652.4	38794.9	38947.8	35312	44402	48943	48202.7	23676.6	16899.1	19469.7	124624	118039	122560	114284	113470
P0CL83	STAG3L1	Human	yes	LELFTGR	11.1253	834.456	NA	Putative STAG3-like protein 1 (Stromal antigen 3-like protein 1)	369089	331661	381988	327008	300604	337088	355129	366285	324945	317707	325075	344782	386733	340517	355856	393486	353394	359754	405501	388902	382429	431135	396917	374782	359492	354521	342002	340364	337138	362522	323159	295541	314074	329169	327408	304008	269869	293354	291247	301608	305617
Q9NQT8	KIF13B	Human	yes	LFLIVR	12.1677	759.5	NA	Kinesin-like protein KIF13B (Kinesin-like protein GAKIN)	55963.4	71386.2	79994.9	89968.6	97084.4	82455.7	65753.8	65756.4	58551.8	55010.6	69435.7	66230.2	85411.4	78285.3	90624.5	56208.3	61777.5	66609.4	117982	118247	128460	125283	136469	138458	634.928	477.826	0	0	252.079	760.327	441.641	96.2202	0	0	0	1118.25	3019.52	816.319	3398.2	1879.38	1530.13
Q02218	OGDH	Human	yes	LGFYGLDESDLDK	12.3017	1470.69	NA	2-oxoglutarate dehydrogenase, mitochondrial (EC 1.2.4.2) (2-oxoglutarate dehydrogenase complex component E1) (OGDC-E1) (Alpha-ketoglutarate dehydrogenase)	459716	558166	517679	433252	481213	447632	433382	472829	438695	322100	405607	403426	425309	432139	513377	531240	551863	483548	615511	574194	679959	698324	664763	660670	41293.1	45594.8	2450.35	16285.1	9888.25	28988.7	38197.7	26347	38073.7	29162	10907.6	24489.9	85496.9	91339.4	87151.2	109313	84099
P02792	FTL	Human	yes	LGGPEAGLGEYLFER	12.6578	1606.8	NA	Ferritin light chain (Ferritin L subunit)	760023	1.06989e+06	1.10737e+06	1.79343e+06	1.90226e+06	1.70235e+06	1.08061e+06	991125	815457	770817	1.28633e+06	1.61501e+06	1.28891e+06	1.1248e+06	1.22688e+06	1.27183e+06	1.12479e+06	1.00597e+06	1.31991e+06	1.03553e+06	1.2648e+06	2.06101e+06	2.02168e+06	2.11751e+06	133235	109404	85442.7	80908.5	81768.8	54911	89821.7	64900.3	69927.7	96358.6	107503	96457.2	155550	78703.2	121857	116479	130880
P14314	PRKCSH	Human	yes	LGGSPTSLGTWGSWIGPDHDK	12.1758	2167.03	NA	Glucosidase 2 subunit beta (80K-H protein) (Glucosidase II subunit beta) (Protein kinase C substrate 60.1 kDa protein heavy chain) (PKCSH)	199495	309079	375145	319752	356222	313377	284632	349729	223211	204114	299845	394711	365304	286373	349116	275748	227790	253714	264896	221346	235050	373162	358399	414796	9696.48	8711.82	0	0	387.2	3260.11	463.727	1192.83	0	0	1863.84	429.394	21748	10155.1	24211.3	8525.26	18015.2
Q03154	ACY1	Human	yes	LHEAVFLR	10.6223	983.554	NA	Aminoacylase-1 (ACY-1) (EC 3.5.1.14) (N-acyl-L-amino-acid amidohydrolase)	277526	213173	250768	251171	211578	241163	197765	198285	177616	154188	144505	147500	288717	258864	275025	280811	235707	229267	323522	283452	250653	309251	296141	264313	2599.64	2576.18	2373.72	2607.49	1217.95	973.633	3046.12	2686.41	2771.06	735.174	2417.21	458.427	5354.6	2548.98	5458.58	3693.12	4301.44
P06737	PYGL	Human	yes	LHSFLGDDVFLR	12.2006	1417.73	NA	Glycogen phosphorylase, liver form (EC 2.4.1.1)	117854	143730	145547	206264	142711	157254	100819	136126	111427	152139	134610	126202	277473	211027	245189	116054	92049.4	75917.9	272454	243507	195637	249245	205645	175403	2445.14	2816.69	258.369	446.111	304.343	480.44	300.787	3595.47	648.165	347.668	185.679	538.3	8947.7	7288.75	8906.91	9567.6	5856.12
P04406	GAPDH	Human	yes	LISWYDNEFGYSNR	12.3689	1762.79	NA	Glyceraldehyde-3-phosphate dehydrogenase (GAPDH) (EC 1.2.1.12) (Peptidyl-cysteine S-nitrosylase GAPDH) (EC 2.6.99.-)	121070	113915	159474	190540	141443	163113	121752	121377	110391	66325	111015	140948	182784	148566	141564	250857	138690	159669	118177	107164	102874	200056	175109	165373	5899.6	0	7258.37	4123.75	0	11127.8	0	0	4661.53	1357.3	0	0	0	5854.4	0	8313.24	5617.88
Q8TCU4	ALMS1	Human	yes	LIVQER	9.67515	756.448	NA	Alstrom syndrome protein 1	107784	117902	126282	136775	139733	148518	108958	102791	103832	62675.4	65729.6	67063.6	130481	107969	128580	165555	184458	167475	190073	175124	162176	254015	246215	198687	36799.9	33970.5	32464.2	27001.5	28206.9	26124.7	34555.7	31547.5	27193.3	38377.7	31976.3	31724.3	127801	117321	122260	105266	92958
Q9NZ56	FMN2	Human	yes	LLLQER	10.1691	770.464	NA	Formin-2	40047.6	39472.9	47810.9	52749	53567.4	56033.2	53921.7	55867.5	52042.5	45539.1	52204.8	51332.6	63085.5	52668.7	58845.4	42069.3	45814	42945.5	46569	43858.8	41768.9	57902.4	50159	51248.5	27474.1	28764.3	25763.9	43022.9	39829.1	35557.9	56406.8	57682.5	51629.8	45212.5	44504.2	44156.4	27629.3	24416.4	22351.6	26728.9	25625.2
P33121	ACSL1	Human	yes	LMVTGAAPVSATVLTFLR	13.6851	1846.04	NA	Long-chain-fatty-acid--CoA ligase 1 (EC 6.2.1.3) (Acyl-CoA synthetase 1) (ACS1) (Arachidonate--CoA ligase) (EC 6.2.1.15) (Long-chain acyl-CoA synthetase 1) (LACS 1) (Long-chain acyl-CoA synthetase 2) (LACS 2) (Long-chain fatty acid-CoA ligase 2) (Palmitoyl-CoA ligase 1) (Palmitoyl-CoA ligase 2) (Phytanate--CoA ligase) (EC 6.2.1.24)	130391	201407	143291	200202	150555	122489	195061	64824.4	109883	107709	139851	44702.8	179058	192429	103875	119967	129487	136103	335327	207005	148904	306313	321175	143495	7810.66	36487.7	35285.9	46029.6	31670	18639.6	20178.9	17007.5	23940	17198.1	21604.4	15920.4	41665.6	15092	27671.7	17177.5	16709.9
Q96CM8	ACSF2	Human	yes	LNTPGELCIR	11.0574	1171.6	[8] Carbamidomethyl	Medium-chain acyl-CoA ligase ACSF2, mitochondrial (EC 6.2.1.2)	87073.5	110705	114717	112681	128152	126811	139713	138603	138859	50258.8	81098.3	99102.2	129933	127302	131162	252580	233265	210328	187527	178773	201284	206352	240334	217337	1026.47	2703.95	0	1105.95	1065.32	1488.52	3614.19	2634.69	0	1407.39	3191.26	3364.74	1165.42	2334.78	2457.11	2386.37	1252.05
P30043	BLVRB	Human	yes	LPSEGPRPAHVVVGDVLQAADVDK	11.4886	2468.3	NA	Flavin reductase (NADPH) (FR) (EC 1.5.1.30) (Biliverdin reductase B) (BVR-B) (EC 1.3.1.24) (Biliverdin-IX beta-reductase) (Green heme-binding protein) (GHBP) (NADPH-dependent diaphorase) (NADPH-flavin reductase) (FLR)	761765	969983	948822	865049	966755	750688	865492	744098	662606	548467	858289	1.01139e+06	646626	640900	737651	565211	535356	519385	691031	607799	681463	821771	878531	880989	8263.31	5681.75	0	0	0	3984.11	0	980.498	2515.99	0	0	2509.69	0	0	0	0	954.555
Q8TBA6	GOLGA5	Human	yes	LQEADQLLSTR	11.0234	1272.67	NA	Golgin subfamily A member 5 (Cell proliferation-inducing gene 31 protein) (Golgin-84) (Protein Ret-II) (RET-fused gene 5 protein)	92970.1	107484	104056	119504	130063	122873	105437	98833.8	102630	78224.5	85966.6	99111.2	131209	141426	148975	151759	127255	129175	178923	154601	149885	162374	142958	142899	3351.33	7473.14	6708.1	1971.24	2835.86	0	3712.73	5062.38	7377.67	321.4	0	3059.11	14248	3556.5	6024.41	2262.47	2018
P07332	FES	Human	yes	LSLLIR	11.5727	713.479	NA	Tyrosine-protein kinase Fes/Fps (EC 2.7.10.2) (Feline sarcoma/Fujinami avian sarcoma oncogene homolog) (Proto-oncogene c-Fes) (Proto-oncogene c-Fps) (p93c-fes)	35605.8	40377.8	47797.8	45707.5	45473.7	41039.9	76778.2	76612.4	63757.4	56871.2	83594.4	83804.1	47007.4	44131.1	45146.9	93825.9	76843.4	82317.1	32131.3	32846.4	34230.9	54544.8	59841.5	60178.3	99258.4	79395.1	58739.4	77897.8	80480.2	73613.3	83440.2	89887.7	86391.7	64537.7	77363.2	72008.8	184099	136172	193501	187208	173516
Q9HCL2	GPAM	Human	yes	LSYVLFIQER	12.5222	1266.7	NA	Glycerol-3-phosphate acyltransferase 1, mitochondrial (GPAT-1) (EC 2.3.1.15)	30014.8	35669.2	29228.8	31924.5	12518.3	20303.3	27998.2	16333.9	11645.2	20953.4	18878.9	13986.3	20204.2	25708.3	10547.9	24339.9	21237.8	16738	55850.3	52829.1	43823.6	50013.1	43881	31917.8	8969.31	12995.3	0	1400.42	0	2307.47	0	0	0	0	0	0	19056.4	13048.6	24032.6	21144.6	19093
Q08426	EHHADH	Human	yes	LTGVPAALDLITSGR	12.9911	1482.84	NA	Peroxisomal bifunctional enzyme (PBE) (PBFE) (L-bifunctional protein) (LBP) (Multifunctional enzyme 1) (MFE1) [Includes: Enoyl-CoA hydratase/3,2-trans-enoyl-CoA isomerase (EC 4.2.1.17) (EC 5.3.3.8); 3-hydroxyacyl-CoA dehydrogenase (EC 1.1.1.35)]	185889	251255	252178	271758	232061	217493	263423	237228	155175	121863	201209	236112	217179	190290	194839	366186	209091	196991	226799	144252	101312	270090	250237	222859	0	0	0	391.141	30.6943	3325.96	543.384	176.507	0	3101.25	2601.39	3346.48	2835.68	0	1326.1	2574.45	987.892
Q8ND90	PNMA1	Human	yes	LTLFSGR	11.2407	792.448	NA	Paraneoplastic antigen Ma1 (37 kDa neuronal protein) (Neuron- and testis-specific protein 1)	74534.4	88482.8	101217	17513.8	19715.2	19178.4	53362.4	52330	47046.6	56581.3	60261.9	62220.2	21474.3	15553.2	21352.2	36511.4	36210.1	37194.1	17672.7	22627.2	24912.7	18168.8	15125	18988.7	1.60666e+06	1.3103e+06	1.21479e+06	1.64492e+06	1.68892e+06	1.36848e+06	2.60136e+06	2.78121e+06	2.55741e+06	2.64531e+06	2.69486e+06	2.99757e+06	991926	883675	1.1135e+06	1.01932e+06	977162
Q13228	SELENBP1	Human	yes	LVLPSLISSR	12.335	1083.66	NA	Methanethiol oxidase (MTO) (EC 1.8.3.4) (56 kDa selenium-binding protein) (SBP56) (SP56) (Selenium-binding protein 1)	31711.8	22288.6	26556.2	42108.9	29652.2	23633.1	27701.6	24744.8	21849.9	11321.3	26815.6	26365.6	56854.4	40748.8	47443.8	47863.7	21384.5	24154.9	43055.3	30906.4	35943.6	78438.4	67858	65757.2	1524.69	556.302	918.96	997.321	1129.29	851.191	508.872	1644.9	485.09	1217.2	1830.95	2012.81	1189.37	1755.95	2193.24	1215.18	1731.1
P37059	HSD17B2	Human	yes	LVNVSSMGGGAPMER	10.9904	1503.72	NA	17-beta-hydroxysteroid dehydrogenase type 2 (17-beta-HSD 2) (20 alpha-hydroxysteroid dehydrogenase) (20-alpha-HSD) (E2DH) (Estradiol 17-beta-dehydrogenase 2) (EC 1.1.1.62) (Microsomal 17-beta-hydroxysteroid dehydrogenase) (Short chain dehydrogenase/reductase family 9C member 2) (Testosterone 17-beta-dehydrogenase) (EC 1.1.1.239)	84839.9	137798	120812	149909	133138	134573	106324	121872	108206	82506.5	115934	125069	168384	146645	154549	106336	88127.1	93101.9	144799	129697	123590	185190	168440	162854	0	1633.62	0	0	0	891.517	0	700.67	795.864	97.6546	0	274.677	0	0	0	0	4235.39
Q9UP52	TFR2	Human	yes	LWGLFQR	12.5045	918.507	NA	Transferrin receptor protein 2 (TfR2)	641914	807398	802828	1.07642e+06	1.20604e+06	1.23657e+06	678582	638053	642584	742052	932600	943886	765395	855700	890857	586758	700667	672114	867227	917908	1.00891e+06	1.08537e+06	1.11063e+06	1.16226e+06	0	0	0	0	0	0	0	0	0	0	0	0	0	0	0	0	0
Q06520	SULT2A1	Human	yes	NHFTVAQAEDFDK	10.5899	1520.69	NA	Sulfotransferase 2A1 (ST2A1) (EC 2.8.2.2) (Bile salt sulfotransferase) (EC 2.8.2.14) (Dehydroepiandrosterone sulfotransferase) (DHEA-ST) (DHEA-ST8) (Hydroxysteroid Sulfotransferase) (HST) (ST2) (SULT2A3)	1.25495e+06	1.51098e+06	1.63273e+06	1.28387e+06	1.37832e+06	1.28497e+06	1.50306e+06	1.52726e+06	1.28252e+06	755640	1.05614e+06	1.34276e+06	1.50454e+06	1.40422e+06	1.51625e+06	1.05689e+06	983236	952548	1.1547e+06	1.01685e+06	1.21991e+06	1.53533e+06	1.64579e+06	1.62406e+06	19.4558	3573.65	418.35	987.658	1914.15	1561.36	5247.39	621.7	1238.9	341.547	4456.48	1802.58	2547.39	4210.33	2829.73	4613.48	4093.66
O60645	EXOC3	Human	yes	NLLNMYHQALSTR	11.6059	1559.79	NA	Exocyst complex component 3 (Exocyst complex component Sec6)	61725.2	71859.5	86175.8	113560	108200	99005.7	74251.7	75619.2	85209.7	56767.4	62607.7	66899	95151.4	95018.1	120576	71571.4	74309.2	61160	114793	111062	135840	108127	123035	144017	0	4673.64	0	1525.83	3139.25	102.006	3791.82	0	3492.01	2497.24	4410.05	0	514.861	0	4146.49	465.374	2607.93
O00764	PDXK	Human	yes	NPAGSVVMER	9.9987	1058.52	NA	Pyridoxal kinase (EC 2.7.1.35) (Pyridoxine kinase)	27040.7	30436.7	43038.7	33929.1	35591	30935.8	26661.5	26604	20956.4	18098.2	23669.6	22290.9	39648.8	33842.3	32586.9	19826.1	15355.2	16739.8	39166.1	33895.4	29995.5	38951	42869.5	37352.7	0	0	794.172	0	450.175	0	0	67.9663	0	0	0	0	0	0	0	0	0
P17655	CAPN2	Human	yes	NPWGEVEWTGR	11.7888	1329.61	NA	Calpain-2 catalytic subunit (EC 3.4.22.53) (Calcium-activated neutral proteinase 2) (CANP 2) (Calpain M-type) (Calpain large polypeptide L2) (Calpain-2 large subunit) (Millimolar-calpain) (M-calpain)	119871	129635	138777	103800	124959	125746	140738	141602	146186	129629	177802	195553	116195	124024	133599	35027	36048.2	32537.9	48430.9	44718.5	57420.1	39379.7	52398.9	56270.8	0	0	0	0	0	0	0	0	0	0	0	282.014	0	0	1236.37	0	0
Q01740	FMO1	Human	yes	NSLPTPIVTWLMER	13.702	1655.87	NA	Dimethylaniline monooxygenase [N-oxide-forming] 1 (EC 1.14.13.8) (Dimethylaniline oxidase 1) (Fetal hepatic flavin-containing monooxygenase 1) (FMO 1)	51603.8	54580.2	41085.3	116152	87611.5	111038	104404	64068.6	69785.3	89672.7	68184.4	70756.6	83178.8	122727	129589	38756.2	71122.9	49132.7	201326	161125	94940.5	219263	176490	155919	8513.94	10064.6	6090.87	23552.9	12063.9	0	0	13892.3	3898.35	3011.79	8196.71	13798.4	10121.8	5182.49	4191.2	6532.38	4352.74
O95342	ABCB11	Human	yes	NSPGALTTR	9.35663	915.476	NA	Bile salt export pump (EC 7.6.2.-) (ATP-binding cassette sub-family B member 11)	325096	364236	399707	330553	367317	376051	329952	294196	320439	264589	274311	283445	418404	437202	468982	252870	287830	286043	440824	449047	571373	391150	393534	397004	67.7228	35.442	0	819.878	1131.54	556.461	856.688	1272.08	933.763	1545.36	707.301	1161.52	251.014	1.28037	265.021	628.596	221.374
P53007	SLC25A1	Human	yes	NTWDCGLQILK	12.2174	1346.66	[5] Carbamidomethyl	Tricarboxylate transport protein, mitochondrial (Citrate transport protein) (CTP) (Solute carrier family 25 member 1) (Tricarboxylate carrier protein)	23083.1	45043.9	54841.6	59423.9	54285.8	61057.1	32695.2	43637.8	42124.6	39978.7	42813.5	40158.4	77121.6	63240	72652.6	61544.5	55012.1	48900.9	110921	96529.8	83593.1	108524	79668.3	88576.3	7976.01	2836.28	304429	11585.9	8700.95	9302.07	6525.08	7642.89	7730.81	5486.56	6562.18	6238.24	5517.55	3444.47	6287.34	6090.07	6422.16
P08183	ABCB1	Human	yes	QEIGWFDVHDVGELNTR	12.2006	2013.95	NA	ATP-dependent translocase ABCB1 (ATP-binding cassette sub-family B member 1) (Multidrug resistance protein 1) (EC 7.6.2.2) (P-glycoprotein 1) (Phospholipid transporter ABCB1) (EC 7.6.2.1) (CD antigen CD243)	14257.5	44033	46517.2	81620.8	79100.9	78876.4	46432.9	54947.9	48466.9	53014.3	65406.1	51148.7	73894.5	86974.7	82988.7	67946.7	57542.9	47388.2	82989.1	77119.9	80085.4	106200	93598.6	80953.1	5884.58	5972.49	2758.58	5936.03	3045.32	7938.35	9466.42	5797.2	5925.69	2125.3	6589.72	864.058	14526.2	8598.92	14304.7	23677.8	22659.7
P07814	EPRS1	Human	yes	QFAYQNSWGLTTR	11.7555	1570.75	NA	Bifunctional glutamate/proline--tRNA ligase (Bifunctional aminoacyl-tRNA synthetase) (Cell proliferation-inducing gene 32 protein) (Glutamatyl-prolyl-tRNA synthetase) [Includes: Glutamate--tRNA ligase (EC 6.1.1.17) (Glutamyl-tRNA synthetase) (GluRS); Proline--tRNA ligase (EC 6.1.1.15) (Prolyl-tRNA synthetase)]	2.81592e+06	3.65086e+06	3.62304e+06	4.15413e+06	4.33733e+06	4.63849e+06	3.52751e+06	3.15802e+06	3.75204e+06	3.29411e+06	3.63892e+06	3.5982e+06	3.97936e+06	4.1411e+06	4.93735e+06	3.39165e+06	3.37942e+06	3.45142e+06	3.8884e+06	4.40085e+06	4.9486e+06	4.14364e+06	4.40578e+06	4.71941e+06	483477	389845	284752	520761	419492	341161	707353	693054	627302	794679	790344	890927	533980	378881	699704	588643	467034
Q15428	SF3A2	Human	no	QFFLQFHFK	12.2853	1240.64	NA	Splicing factor 3A subunit 2 (SF3a66) (Spliceosome-associated protein 62) (SAP 62)	25040.6	45880.7	36427	67004.6	61193.3	45928.3	48858.9	47874.8	45720.3	62957.1	73550.4	48924.5	57752.5	39523.7	51043.5	36064.8	44754.4	32608.1	79853.3	63526.2	64095.5	100373	93193.8	79554.4	47699.1	42215	26433.9	36251.1	26603.9	26825	66616.3	54232	41646.7	48223.8	49988.3	47417.1	46968.8	44841.6	39661.3	42053.9	48607.4
Q02338	BDH1	Human	yes	QVAEVNLWGTVR	11.9864	1386.72	[8] Oxidation	D-beta-hydroxybutyrate dehydrogenase, mitochondrial (EC 1.1.1.30) (3-hydroxybutyrate dehydrogenase) (BDH) (Short chain dehydrogenase/reductase family 9C member 1)	32072.6	19247.5	24254	30799.1	24438.5	29385.1	28798.2	22690.2	19226.7	23951	22697.3	14528.9	41778.6	39562	42196.9	36540.5	33876.6	17717.6	77327.8	54513.7	63731.7	60998.2	75056.3	41502.7	0	0	0	0	0	0	229.434	3102.74	0	3350.79	1939.66	0	2408.12	1670.96	1755.88	0	1866.91
O00515	LAD1	Human	yes	QVVEAAQAPIQER	10.1855	1437.75	NA	Ladinin-1 (Lad-1) (Linear IgA disease antigen) (LADA)	177430	212912	228673	240495	249105	257364	167672	170472	152348	151439	158099	173096	207918	191295	216266	119981	125479	137567	173679	183792	179718	260227	255238	258027	16684.1	20469.7	10076.2	7343.26	9457.13	7226.3	9858.98	14286.3	8982.05	6863.54	4676.81	8277.36	16229.2	14423.7	13386.7	15959.3	17123.5
P02768	ALB	Human	yes	RHPDYSVVLLLR	11.539	1466.83	NA	Albumin	152116	118522	100789	127769	96287	92473.5	100261	94832.7	99191.8	94517.8	94019	86355.3	122993	117468	111212	99676	80210.4	88686.2	97333.7	96040.8	83912.4	107143	90047.6	92388.8	55261.6	53043.5	62530.3	53819.8	54433.2	61519.5	59330.3	43848.1	55814.1	46612.2	60050.5	63392.3	47757.6	57333.2	40268.8	34693.8	50077.3
O94911	ABCA8	Human	yes	RPPLFFLK	11.7555	1016.62	NA	ABC-type organic anion transporter ABCA8 (EC 7.6.2.-) (ATP-binding cassette sub-family A member 8)	137463	154782	150542	145678	149480	146020	128732	123189	130042	101833	112077	106634	158934	169911	187713	111008	112216	105736	144269	159479	177654	149772	179098	183714	0	0	6803.04	0	0	0	0	0	0	0	0	0	0	0	0	0	0
P08263	GSTA1	Human	yes	SAEDLDK	8.8597	776.354	NA	Glutathione S-transferase A1 (EC 2.5.1.18) (13-hydroperoxyoctadecadienoate peroxidase) (EC 1.11.1.-) (Androst-5-ene-3,17-dione isomerase) (EC 5.3.3.-) (GST HA subunit 1) (GST class-alpha member 1) (GST-epsilon) (GSTA1-1) (GTH1) [Cleaved into: Glutathione S-transferase A1, N-terminally processed]	600921	751549	890596	841384	995181	1.076e+06	768980	861452	787150	705474	654023	858286	1.04193e+06	937168	1.08627e+06	617718	757579	754260	1.12622e+06	1.17348e+06	1.22802e+06	1.22809e+06	1.33418e+06	1.3799e+06	777.942	588.143	0	1118.12	3378.54	0	689.177	0	730.516	970.238	638.142	0	1126.49	647.647	957.079	1235.96	395.823
Q8NCW5	NAXE	Human	yes	SATQFTGR	9.37355	866.424	NA	NAD(P)H-hydrate epimerase (EC 5.1.99.6) (Apolipoprotein A-I-binding protein) (AI-BP) (NAD(P)HX epimerase) (YjeF N-terminal domain-containing protein 1) (YjeF_N1)	75567.8	94182.3	98653.8	75431.1	88525.4	76186	67363.9	67632.1	60825.3	53599.2	54344.6	60812.8	76308.5	71259.7	74085.2	43259.3	53406.3	43477.7	64966.2	55970.4	81119.5	80679.1	80001	76652.6	31.6233	165.312	26.1813	0	0	0	0	27.3633	40.725	0	0	0	0	41.3536	0	45.6563	0
P48047	ATP5PO	Human	yes	SFLSQGQVLK	11.2407	1105.61	NA	ATP synthase subunit O, mitochondrial (ATP synthase peripheral stalk subunit OSCP) (Oligomycin sensitivity conferral protein) (OSCP)	53350.7	71973.7	67129.9	60561.1	53288	57756.8	42511.2	47588.3	52346	37524.3	33432.5	31801.2	90728	57841.6	82704	48469.7	50966	62257	105492	105076	101286	108104	98129.6	72894.1	8004.46	7506.65	5822.43	5792.24	5522.76	4854.99	5633.81	5047.7	7799.89	5684.37	7212.45	10180.4	15908.7	13372.4	10711.9	10844.6	9915.77
P35527	KRT9	Human	yes	SGGGGGGGLGSGGSIR	9.6061	1231.59	NA	Keratin, type I cytoskeletal 9 (Cytokeratin-9) (CK-9) (Keratin-9) (K9)	39304.8	29421	31973.2	30543.2	22622.5	32760.8	30811.4	23545.1	32868.2	32779.6	26920.1	30748.5	60891.9	59567.4	68157.6	35316.9	40509	68931	63836.9	76903.2	61597.2	25273.2	22454.8	24901.8	81539.1	97824.3	70647.6	27359.5	31847.3	46445.9	34475.7	38732.3	38218.4	34948.7	20959.1	23789.4	28447.5	27291.3	21044.3	22441.7	18544.8
P49792	RANBP2	Human	yes	SISSPSVSSETMDKPVDLSTR	10.7881	2222.07	NA	E3 SUMO-protein ligase RanBP2 (EC 2.3.2.-) (358 kDa nucleoporin) (Nuclear pore complex protein Nup358) (Nucleoporin Nup358) (Ran-binding protein 2) (RanBP2) (p270)	98790.7	143897	159856	209911	229552	234223	178915	174272	172473	99555.3	113166	113449	119168	117762	107358	68670.3	78984.7	66958.7	102438	101335	125564	161959	171562	187018	31282.5	30061.9	15293.1	27669.4	35280	22538.6	38905.3	39883.8	26088.2	37309.2	38317.7	34263.7	31435.5	20759.1	36619.1	23784.3	23502.9
P29692	EEF1D	Human	yes	SLAGSSGPGASSGTSGDHGELVVR	10.2024	2184.04	NA	Elongation factor 1-delta (EF-1-delta) (Antigen NY-CO-4)	449201	549259	633160	638963	654558	619653	596065	557037	511940	328425	458660	533223	655135	527700	690795	468765	422167	425181	498314	443737	463328	672072	729858	708348	11217.5	10284.9	9960.56	9965.46	9104.97	6223.6	2937.15	7619.59	8901.97	3399.74	1548.07	3725.5	10830	4553.74	3999.63	6406.72	10209.1
Q9Y305	ACOT9	Human	yes	SLEICHPQER	9.72638	1267.6	[5] Carbamidomethyl	Acyl-coenzyme A thioesterase 9, mitochondrial (Acyl-CoA thioesterase 9) (EC 3.1.2.-) (Acyl-CoA thioester hydrolase 9)	9497.1	11163.7	9855.8	8417.28	12366.1	11198.2	9279.66	7539.87	4083.66	5132.39	6051.09	7546.98	14887.1	10661.8	13459.9	6415.68	6277.35	3688.3	12475.9	9825.74	9093.93	11272.6	12972.9	11907.9	0	0	0	0	89.3062	0	0	0	0	0	0	0.044452	0	0	0	0	0
Q14397	GCKR	Human	yes	SNPLTQDLDK	10.705	1129.56	NA	Glucokinase regulatory protein (GKRP) (Glucokinase regulator)	51379.8	72058.8	77977.9	62427.2	75079.7	62549.1	64483	70232.9	56976.3	34543.8	40871.8	54743.7	48585.3	42419.3	60506.5	44630	54190.3	50329.7	36412.9	34347	37949.2	63044.6	74614.1	72728.8	69.6208	243.105	1083.5	1143.45	869.346	148.721	31.755	167.305	107.33	1508	2817.85	67.7801	176.764	40.3496	891.8	45	118.341
Q14624	ITIH4	Human	yes	SPEQQETVLDGNLIIR	12.0277	1810.94	NA	Inter-alpha-trypsin inhibitor heavy chain H4 (ITI heavy chain H4) (ITI-HC4) (Inter-alpha-inhibitor heavy chain 4) (Inter-alpha-trypsin inhibitor family heavy chain-related protein) (IHRP) (Plasma kallikrein sensitive glycoprotein 120) (Gp120) (PK-120) [Cleaved into: 70 kDa inter-alpha-trypsin inhibitor heavy chain H4; 35 kDa inter-alpha-trypsin inhibitor heavy chain H4]	122994	224023	222932	205050	234849	142457	298587	270356	233657	194891	276057	210488	218104	286992	195590	255728	191206	181967	113389	124823	160554	173505	267218	166598	0	4158.1	0	4537.8	656.866	2207.25	0	0	0	0	4605.98	3121.11	1369.15	0	5683.54	3588.06	3042.04
Q53T59	HS1BP3	Human	yes	SPGAAGLTSR	9.35663	915.476	NA	HCLS1-binding protein 3 (HS1-binding protein 3) (HSP1BP-3)	325096	364236	399707	330553	367317	376051	329952	294196	320439	264589	274311	283445	418404	437202	468982	252870	287830	286043	440824	449047	571373	391150	393534	397004	67.7228	35.442	0	819.878	1131.54	556.461	856.688	1272.08	933.763	1545.36	707.301	1161.52	251.014	1.28037	265.021	628.596	221.374
Q8NBJ4	GOLM1	Human	yes	SVDLQTR	9.5544	817.428	NA	Golgi membrane protein 1 (Golgi membrane protein GP73) (Golgi phosphoprotein 2)	10905.2	11614.7	12120	21159.1	19130.7	21554	14402	12968.1	12837.9	11154.6	13307.2	15634.5	14284.3	11747.2	15846.8	16575.8	20992	18729.8	16747.3	13567.5	12169.2	18204.1	14370	11900.6	0	0	22797.7	0	0	0	0	0	0	0	0	0	0	709.306	0	0	0
P07148	FABP1	Human	yes	SVTELNGDIITNTMTLGDIVFK	14.0502	2380.22	NA	Fatty acid-binding protein, liver (Fatty acid-binding protein 1) (Liver-type fatty acid-binding protein) (L-FABP)	64986.2	69693.1	16737.6	25773.3	18092.6	48008.1	16169.3	21645.9	8404.23	15828.6	21038.8	38046.9	11718.2	54076	19983.4	20077	14805.6	24800.9	41872.6	9231.72	10214.5	20095.8	25605.9	17246.4	15236.5	26192.6	189786	23791.9	35118.4	35357.6	11039.3	29347	27149.6	37492.2	21574.5	30207.9	34821.7	41294.7	4618.5	30701.7	17166.5
Q15436	SEC23A	Human	yes	SWHDIDK	9.58863	899.413	NA	Protein transport protein Sec23A (hSec23A) (SEC23-related protein A)	19518.3	25226.6	22961.6	23236.3	23864.8	26190.5	21891.3	23465.9	21651.6	11086.6	13876.3	15441.8	21343.8	22709.2	25834.8	22231.7	22559.6	22820.4	16201.3	18884.3	18393	22082	24988.4	21703.9	0	0	0	0	0	0	0	0	0	0	0	0	0	0	0	0	0
O75947	ATP5PD	Human	yes	SWNETLTSR	10.6061	1092.52	NA	ATP synthase subunit d, mitochondrial (ATPase subunit d) (ATP synthase peripheral stalk subunit d)	90736.8	100587	105301	114575	92202.8	109469	86435.6	93397.3	77380.7	75444.3	75105.2	69968.4	114828	109228	111249	106278	97855.5	97620	135799	120536	105006	125075	131207	99670.3	798.2	1080.26	0	0	1020.38	1723.23	815.23	3528.7	1440.06	1894.08	3056.4	4137.51	11553.8	2953.98	4847.21	3161.42	11993.8
P31512	FMO4	Human	yes	TAAQVLLSTR	11.0069	1058.61	NA	Dimethylaniline monooxygenase [N-oxide-forming] 4 (EC 1.14.13.8) (Dimethylaniline oxidase 4) (Hepatic flavin-containing monooxygenase 4) (FMO 4)	225364	273188	285038	302789	317417	297778	248601	206525	222509	188582	208600	203889	299940	302943	340125	257162	237045	238860	426761	446161	459298	371912	384598	378401	0	544.755	0	0	1948.46	568.839	0	0	596.408	148.296	1136.84	915.702	0	0	381.067	0	717.385
P51580	TPMT	Human	yes	TAFHQEQGHQLLK	9.64083	1535.78	NA	Thiopurine S-methyltransferase (EC 2.1.1.67) (Thiopurine methyltransferase)	235988	192237	177861	151965	143392	146206	104483	101090	97925.6	80857.6	86228.6	82518.5	152022	134876	163472	89945.3	102470	96735.3	159909	155537	129497	135665	131112	106526	32.6609	0	0	573.042	318.101	435.671	28.9023	0	0	0	0	0	0	0	0	891.042	0
Q96S07	PRR25	Human	yes	TCILLR	10.7213	774.442	[2] Carbamidomethyl	Proline-rich protein 25	79734.7	104304	115603	109616	125909	122819	91563.9	83347.9	91761.3	64051.8	84191	96223.1	112815	109063	127644	79508.6	93660.5	87655	156136	158788	171638	168095	173064	176650	27643.2	22606.8	21546.9	21802.9	21805.5	13013.3	25297.8	21738.6	22186.7	21433.4	17044.8	21811.2	26279.8	24161.8	23646.6	23151.2	24024.3
Q99832	CCT7	Human	yes	TCTFILR	11.2077	909.473	[2] Carbamidomethyl	T-complex protein 1 subunit eta (TCP-1-eta) (CCT-eta) (HIV-1 Nef-interacting protein) [Cleaved into: T-complex protein 1 subunit eta, N-terminally processed]	401704	396038	420764	476242	471554	489632	342733	333788	326727	334927	358618	365339	524298	474241	535336	337886	324650	316268	575078	593835	579524	654736	646118	611426	3052.31	4798.66	962.673	933.662	3148.77	3536.27	1447.21	1438.92	0	2508.59	1810.71	1443.66	1518.25	4772.17	2141.62	3290.39	2420.92
P50440	GATM	Human	yes	TEGVTVR	9.23543	760.407	NA	Glycine amidinotransferase, mitochondrial (EC 2.1.4.1) (L-arginine:glycine amidinotransferase) (Transamidinase)	80416.9	66191.2	79216.2	158524	176793	154082	113754	122006	99851.4	114751	102175	158171	204099	145345	169374	63540.7	63960.6	54975.4	128801	122311	137297	181153	188418	206465	0	0	0	0	0	0	356.067	0	0	0	0	0	0	0	0	0	0
P47989	XDH	Human	yes	TGTVVALEVDHFSNVGNTQDLSQSIMER	12.2853	3046.47	NA	Xanthine dehydrogenase/oxidase [Includes: Xanthine dehydrogenase (XD) (EC 1.17.1.4); Xanthine oxidase (XO) (EC 1.17.3.2) (Xanthine oxidoreductase) (XOR)]	208691	304492	253505	376468	318298	324307	204932	158201	207542	278819	234853	158420	242623	263951	162931	311405	291297	218061	340653	357269	355714	371848	381129	243553	9355.6	6509.32	4784.31	19646.5	10863	29365.9	15238	19803.1	23379.6	27166.8	31777.3	34294.7	15929.4	6646.84	8462.75	8535.22	11617.9
P00352	ALDH1A1	Human	yes	TIPIDGNFFTYTR	12.5736	1543.76	NA	Retinal dehydrogenase 1 (RALDH 1) (RalDH1) (EC 1.2.1.-) (EC 1.2.1.36) (ALDH-E1) (ALHDII) (Aldehyde dehydrogenase family 1 member A1) (Aldehyde dehydrogenase, cytosolic)	49309.8	66243.3	85929.8	85968.8	83657	58728.4	62899	49541.6	36917.6	46684.4	75880.1	73178.2	69097.6	80816.1	81239.9	55066.8	55605.8	34019.4	93549	82373.9	83678.8	94323.2	117391	118859	16194.9	9555.69	10727.3	8500.53	2654.64	7646.54	12032.3	10188.3	5493.6	13257	20120.5	2292.64	13939.4	16765.5	11913.2	19484.1	6206.32
Q8N139	ABCA6	Human	yes	TNTFPDLFSDLDK	13.0513	1511.71	NA	ATP-binding cassette sub-family A member 6 (EC 7.6.2.-)	142001	166183	168199	150806	152067	146032	152954	164171	140813	99844.8	145047	136476	154814	185698	215889	111568	131034	130058	159799	127998	153946	179034	189858	180709	653.005	1811.14	10746.4	247.691	3258.25	1822.3	16.1229	8332.33	0	252.629	5272.58	3130.24	10837.7	6239.64	4149.53	523.205	2058.98
O95954	FTCD	Human	yes	TQAALVLDCLETR	12.0195	1488.76	[9] Carbamidomethyl	Formimidoyltransferase-cyclodeaminase (Formiminotransferase-cyclodeaminase) (FTCD) (LCHC1) [Includes: Glutamate formimidoyltransferase (EC 2.1.2.5) (Glutamate formiminotransferase) (Glutamate formyltransferase); Formimidoyltetrahydrofolate cyclodeaminase (EC 4.3.1.4) (Formiminotetrahydrofolate cyclodeaminase)]	1.45103e+06	1.15686e+06	1.43372e+06	1.57126e+06	1.51788e+06	1.52104e+06	1.06012e+06	1.09621e+06	966841	1.07548e+06	1.17187e+06	1.0237e+06	1.58935e+06	1.64144e+06	1.82229e+06	933911	910252	902202	2.07124e+06	2.21691e+06	1.82448e+06	2.20044e+06	2.04057e+06	1.96846e+06	4287.4	6641.19	9865.8	8184.92	3140.49	9289.28	8239.62	30421.7	11371.6	3573.43	5952.16	3698.82	7244.02	6726.73	7235.54	6131.55	4790.26
O75891	ALDH1L1	Human	yes	TSETINPTDGSVICQVSLAQVTDVDK	12.437	2776.34	[14] Carbamidomethyl	Cytosolic 10-formyltetrahydrofolate dehydrogenase (10-FTHFDH) (FDH) (EC 1.5.1.6) (Aldehyde dehydrogenase family 1 member L1)	121850	275308	282933	265717	308913	296906	235203	159213	169982	158775	245585	240849	235019	293025	255968	128546	161064	118165	310268	322229	383897	410267	467238	350965	0	10234.5	0	0	9042.08	0	0	7965.6	8362.47	0	0	0	0	0	0	0	0
Q9Y6N5	SQOR	Human	yes	TSPVADAAGWVDVDK	11.8058	1529.73	NA	Sulfide:quinone oxidoreductase, mitochondrial (SQOR) (EC 1.8.5.8) (Sulfide dehydrogenase-like) (Sulfide quinone oxidoreductase)	69630.4	102150	109872	86277.1	88668.8	77537.4	105277	108721	95366.3	29415.8	39232.1	81183.5	84338.9	71095.3	105219	115248	118441	92633.6	84276	73607.2	75223.7	117631	102625	87183.4	989.539	1166.8	395.698	981.974	393.6	2237.13	320.526	0	0	3161.98	151.807	385.899	813.587	1438.11	1103.09	1281.15	1654.04
P23141	CES1	Human	yes	TVIGDHGDELFSVFGAPFLK	13.461	2148.09	NA	Liver carboxylesterase 1 (Acyl-coenzyme A:cholesterol acyltransferase) (ACAT) (Brain carboxylesterase hBr1) (Carboxylesterase 1) (CE-1) (hCE-1) (EC 3.1.1.1) (Cholesteryl ester hydrolase) (CEH) (EC 3.1.1.13) (Cocaine carboxylesterase) (Egasyn) (HMSE) (Methylumbelliferyl-acetate deacetylase 1) (EC 3.1.1.56) (Monocyte/macrophage serine esterase) (Retinyl ester hydrolase) (REH) (Serine esterase 1) (T…	29549.1	28186.6	33558.6	53576.9	41811.5	30719	36141	27304	20533.6	21453.4	41278.5	38569.8	57224.7	50262.5	40790.5	54770.3	72510.3	43235.8	90333.5	64744.7	55676	74747.2	88928.2	53282.7	0	4046.6	0	0	292.007	143.315	0	1607.53	1329.44	0	0	0.533395	0	687.336	0	0	0
P05177	CYP1A2	Human	yes	TVQEHYQDFDK	9.72638	1408.62	NA	Cytochrome P450 1A2 (EC 1.14.14.1) (CYPIA2) (Cholesterol 25-hydroxylase) (Cytochrome P(3)450) (Cytochrome P450 4) (Cytochrome P450-P3) (Hydroperoxy icosatetraenoate dehydratase) (EC 4.2.1.152)	17489.1	22695.2	25999.4	12073.3	11203.4	8533.09	8786.27	12725.4	12162.8	4733.17	9300.91	10213.7	7700.37	1735.41	7404.45	15165	13453.1	15167	9405.63	4197.58	7527.24	15027.1	11297.6	16422.5	0	0	0	0	103.615	791.76	0	0	0	0	0	0	0	0	0	0	0
P07148	FABP1	Human	yes	TVVQLEGDNK	10.0334	1101.57	NA	Fatty acid-binding protein, liver (Fatty acid-binding protein 1) (Liver-type fatty acid-binding protein) (L-FABP)	4666.25	7607.26	7254.8	9147.11	9536.62	5830.18	9342.59	6608.09	6901.54	6511.77	5051.02	3960.49	8722.67	7434.91	11750.3	3524.38	2628.62	3064.36	8935.31	9332.12	6273.47	8698.73	7397.86	7588.39	88.0481	0	0	0	0	0	0	0	0	0	0	0	0	0	0	0	0
O15239	NDUFA1	Human	yes	VAHFGYHWSLMER	11.2325	1631.76	NA	NADH dehydrogenase [ubiquinone] 1 alpha subcomplex subunit 1 (Complex I-MWFE) (CI-MWFE) (NADH-ubiquinone oxidoreductase MWFE subunit)	382220	422209	402327	362141	350384	386716	294511	295462	302274	313499	319912	296646	322943	297813	338797	248268	219506	236792	341025	371735	312093	280758	295199	235854	1.66869	0	0	3335.44	0	3223.25	1236.57	16.7065	0	0	3014.22	18.9103	0	1890.03	1843.22	5534.23	6.06451
Q9GZT8	NIF3L1	Human	yes	VEFNVNYTQDLDK	11.589	1583.75	NA	NIF3-like protein 1 (Amyotrophic lateral sclerosis 2 chromosomal region candidate gene 1 protein)	132971	206235	187213	194607	195983	171321	174931	177998	182339	131744	190018	161681	161255	181450	183111	145464	166402	132523	166845	180211	187305	219320	216364	180700	4825.88	0	2133.06	0	0	0	2116.66	0	309.405	1825.36	0	0	0	0	1072.47	0	0
Q6UWM9	UGT2A3	Human	yes	VILEELIVR	12.5222	1082.67	NA	UDP-glucuronosyltransferase 2A3 (UDPGT 2A3) (EC 2.4.1.17)	189702	288457	225978	275383	280697	249341	269304	222600	187946	133059	211009	153298	245903	239032	206306	268251	300257	219501	298677	285843	256901	509774	506240	395177	12.6275	14.7181	29799.2	0.0468578	4.93083	0	20.9208	2.17331	6.73865	11.9369	22.9381	68.9841	17.5521	0	99.3298	16	13.6979
Q99733	NAP1L4	Human	yes	VLAALQER	10.4746	898.522	NA	Nucleosome assembly protein 1-like 4 (Nucleosome assembly protein 2) (NAP-2)	29269.9	28078.5	37627.3	45406.3	47762.9	39540	38074.5	31076.8	33278.4	28881.3	27821.7	31904	41300.7	35809.5	49181.3	37215.2	29543	27154.1	41623.9	43968.9	37988.6	49157.8	45973.9	41919.5	705.568	500.192	789.094	1504.41	0	403.173	949.667	686.458	685.326	1378.44	899.514	2157.53	3234.44	890.711	2747.68	1369.26	1966.94
Q9UI17	DMGDH	Human	yes	VSGLYQR	9.72638	821.438	NA	Dimethylglycine dehydrogenase, mitochondrial (EC 1.5.8.4) (ME2GLYDH)	55128.2	71042.2	76779.9	60089.9	65603.6	60967.5	48938.6	38508.1	38581.7	29696.8	40164.8	48215.9	66967.4	51799.7	60465.2	43296.1	40113	36008	79672.6	69072	76592.7	85199	96503.2	78055.6	2.48546	10.364	130.181	4.42792	33.284	0	20.9982	449.217	100.689	1.48627	140.63	139.607	201.231	24.6568	162.126	68.2009	56.8813
P00325	ADH1B	Human	yes	VTPGSTCAVFGLGGVGLSAVMGCKAAGAAR	12.539	2821.4	[7] Carbamidomethyl|[23] Carbamidomethyl	All-trans-retinol dehydrogenase [NAD(+)] ADH1B (EC 1.1.1.105) (Alcohol dehydrogenase 1B) (Alcohol dehydrogenase subunit beta)	25560.4	45788.7	32732	10225.1	5211.55	20513.3	8158.33	11421.7	71022.8	33161	24337.1	24361.9	15658.2	17644.6	23233.1	10842.9	16916.2	5699.45	33649.1	24725.7	17205.5	10318	9310.24	18037.3	14475.1	17103.4	12352.5	621.846	7269.08	10748.9	3970.93	1539.6	10921.3	9556.95	10113.2	5077.39	17920.1	21558.2	7635.34	888.563	13525.3
Q15070	OXA1L	Human	yes	VVHDLDK	8.82133	824.438	NA	Mitochondrial inner membrane protein OXA1L (Hsa) (OXA1Hs) (Oxidase assembly 1-like protein) (OXA1-like protein)	34006.7	36376.3	40382.2	40156.1	42237.6	43537.5	38633.2	47384.2	46913.8	24553.9	24862.6	30533.2	43540	44072.6	53524.8	48668.6	52453.4	54669.8	37284	35715.4	37528.9	37969.7	45143.6	42179.3	0	0	0	0	0	0	0	0	0	0	0	0	0	0	0	0	0
Q96HR9	REEP6	Human	yes	VVRPLFLR	11.1253	998.637	NA	Receptor expression-enhancing protein 6 (Polyposis locus protein 1-like 1)	342236	310795	339398	295188	236376	275798	236918	251132	222018	226758	241567	241522	414658	370950	402329	278257	233184	239678	443327	395197	379775	403287	395317	363398	14203	13975.1	18099.2	13580.9	23281.2	17072.7	13209.9	15737.5	33868.2	13677.6	14711.3	16916	11908.6	11663.1	12509	11658.9	13479.7
P09496	CLTA	Human	yes	WREEQMER	9.4863	1162.52	NA	Clathrin light chain A (Lca)	47205.4	59069.6	56807.5	51308.9	55532.6	59813.3	48448.5	43745.5	40824.3	34528.7	44531.1	43913.6	56182.1	52455.6	53111.7	36768.6	37450.3	39563.7	50130.6	44261.5	37033.9	48639.1	45727.7	49042.5	0	0	0	0	0	0	0	0	0	0	0	0	0	0	0	0	0
Q9Y6N5	SQOR	Human	yes	YADALQEIIQER	12.3017	1447.73	NA	Sulfide:quinone oxidoreductase, mitochondrial (SQOR) (EC 1.8.5.8) (Sulfide dehydrogenase-like) (Sulfide quinone oxidoreductase)	572569	666377	660979	584685	616906	544416	524192	512579	471514	443902	525450	512678	685952	640868	709814	628824	658142	545842	876824	807094	830153	812849	740182	798368	13919.1	8435.78	9205.13	8862.58	7735.52	5873.44	10983.8	11941	6244.92	9193.06	10239.3	12369.2	23655.3	25549.1	32624.4	22402.1	18931.7
P11712	CYP2C9	Human	no	YALLLLLK	13.2056	945.626	NA	Cytochrome P450 2C9 (EC 1.14.14.1) ((R)-limonene 6-monooxygenase) (EC 1.14.14.53) ((S)-limonene 6-monooxygenase) (EC 1.14.14.51) ((S)-limonene 7-monooxygenase) (EC 1.14.14.52) (CYPIIC9) (Cholesterol 25-hydroxylase) (Cytochrome P-450MP) (Cytochrome P450 MP-4) (Cytochrome P450 MP-8) (Cytochrome P450 PB-1) (S-mephenytoin 4-hydroxylase)	0	2046.55	3061.07	0	0	1586.29	0	857.889	1023.35	0	1129.35	1166.8	2499.26	5032.3	854.32	708.885	3419.18	1552.1	7187.84	10394.5	5606.27	10609.7	4347.54	3549.13	0	1091.94	0	0	0	0	0	0	0	0	1423.67	1878.74	8056.5	9879.39	7657.3	10602.5	10395.4
Q9Y676	MRPS18B	Human	yes	YLESEEYQER	9.98132	1344.58	NA	28S ribosomal protein S18b, mitochondrial (MRP-S18-b) (Mrps18-b) (S18mt-b) (28S ribosomal protein S18-2, mitochondrial) (MRP-S18-2) (Mitochondrial small ribosomal subunit protein bS18b) (Mitochondrial small ribosomal subunit protein mS40)	35121.3	34969.7	31642	38408	46177.7	43719.8	32210.6	30022.9	32852.9	28859.6	24696.6	28722.9	32124.5	32421.1	32080.6	31830	41742.3	35219.2	39083.1	44883.9	29063.9	44560	35513.9	33133.8	0	0	0	0	0	0	0	0	290.351	0	0	0	0	0	0	1.72477	0
P35503	UGT1A3	Human	yes	YLSIPTVFFLR	13.8236	1354.76	NA	UDP-glucuronosyltransferase 1A3 (UGT1A3) (EC 2.4.1.17) (UDP-glucuronosyltransferase 1-3) (UDPGT 1-3) (UGT1*3) (UGT1-03) (UGT1.3) (UDP-glucuronosyltransferase 1-C) (UGT-1C) (UGT1C) (UDP-glucuronosyltransferase 1A isoform 3)	667882	946554	712780	602843	541613	582860	744627	640307	779001	721024	755163	660266	1.37908e+06	1.39559e+06	1.69672e+06	1.1968e+06	1.30688e+06	1.2007e+06	2.48983e+06	2.54043e+06	2.62455e+06	1.87501e+06	1.89062e+06	1.87349e+06	0	3656.9	6306.91	0	6096.33	1011.93	2926.87	5118.41	716.38	1993.1	2054.16	2649.18	2508.84	4180.93	6579.36	3097.87	5969.51
P78527	PRKDC	Human	yes	YNFPVEVEVPMER	12.4203	1607.76	NA	DNA-dependent protein kinase catalytic subunit (DNA-PK catalytic subunit) (DNA-PKcs) (EC 2.7.11.1) (DNPK1) (p460)	53997.1	73214.2	77790.9	111614	120055	93468.9	94058.5	79428.6	72404.7	55234.7	78913.4	78940.5	99592.5	82114.4	105684	48413.1	63582.3	58235.3	80233.3	63578.9	85110.1	113812	112055	123962	3381.44	2053.03	2748.74	3043.25	1570.92	0	0	5170.87	3913.27	931.066	7791.82	5978.24	510.125	2290.41	1647.28	1675.78	0
O95870	ABHD16A	Human	yes	YQGPVLLIR	11.8881	1057.63	NA	Phosphatidylserine lipase ABHD16A (EC 3.1.-.-) (Alpha/beta hydrolase domain-containing protein 16A) (Abhydrolase domain-containing protein 16A) (HLA-B-associated transcript 5) (hBAT5) (Monoacylglycerol lipase ABHD16A) (EC 3.1.1.23) (Protein G5)	45235.4	58776.8	51508.1	82335.2	72032.3	63770.8	63957.1	57013.6	57290.7	36172.1	62820.8	61700.8	67553.5	66393	75959.8	67093.7	67541.1	70634.7	72683.4	68142.8	76052.4	104055	89227.2	88991.4	1148.14	1798.91	419.697	1921.38	743.74	1921.36	4790.68	3284.64	792.641	3831.78	6238.7	4733.19	3274.57	3012.95	942.629	3243.94	1217.07
Q15181	PPA1	Human	yes	AIVDALPPPCESACTVPTDVDK	11.6222	2354.11	[10] Carbamidomethyl|[14] Carbamidomethyl	Inorganic pyrophosphatase (EC 3.6.1.1) (Pyrophosphate phospho-hydrolase) (PPase)	526916	787429	832464	903430	1.04916e+06	872154	1.0829e+06	1.09451e+06	967210	526688	766312	976461	710994	746921	860189	750541	812769	765672	626557	563463	733948	1.03304e+06	1.09097e+06	1.11175e+06	9522.43	8297.36	10624.1	15456.9	3850.48	0	11439.6	17476.6	19200.4	12178.9	29571.2	10191.8	0	3586.89	6306.58	13337.5	2689.65
Q15181	PPA1	Human	yes	AIVDALPPPCESACTVPTDVDK	11.8551	2354.11	[10] Carbamidomethyl|[14] Carbamidomethyl	Inorganic pyrophosphatase (EC 3.6.1.1) (Pyrophosphate phospho-hydrolase) (PPase)	128204	201805	236182	180266	246348	205598	496391	478564	425436	288251	493519	606661	169261	171523	209161	294213	322317	265331	76772.2	44846.1	96301.9	207432	209296	221316	1.28092e+06	1.2043e+06	795741	1.49529e+06	1.47203e+06	1.18872e+06	2.02963e+06	2.04883e+06	1.99083e+06	2.41587e+06	2.75271e+06	2.68831e+06	1.60009e+06	1.26247e+06	2.30251e+06	1.94266e+06	1.37256e+06
P31327	CPS1	Human	no	AADTIGYPVMIR	11.8224	1305.67	NA	Carbamoyl-phosphate synthase [ammonia], mitochondrial (EC 6.3.4.16) (Carbamoyl-phosphate synthetase I) (CPSase I)	599625	459539	574294	896901	507078	659750	540848	543363	369153	350752	519316	589510	635592	569714	655367	1.00584e+06	515319	537045	577173	439178	434105	896942	793189	786722	293530	294200	176540	151268	101332	130997	155467	137589	179985	81323.9	122248	87942.6	353214	184578	416352	436654	412030
Q8C196	Cps1	Mouse	no	AADTIGYPVMIR	11.8224	1305.67	NA	Carbamoyl-phosphate synthase [ammonia], mitochondrial (EC 6.3.4.16) (Carbamoyl-phosphate synthetase I) (CPSase I)	599625	459539	574294	896901	507078	659750	540848	543363	369153	350752	519316	589510	635592	569714	655367	1.00584e+06	515319	537045	577173	439178	434105	896942	793189	786722	293530	294200	176540	151268	101332	130997	155467	137589	179985	81323.9	122248	87942.6	353214	184578	416352	436654	412030
Q9NUP1	BLOC1S4	Human	no	AEAELGTFPR	10.9394	1089.55	NA	Biogenesis of lysosome-related organelles complex 1 subunit 4 (BLOC-1 subunit 4) (Protein cappuccino homolog)	20960.1	35618.9	38686	36408.9	35198.5	40982.8	51556.1	37498.2	56543.8	19312.3	41544.7	48882.5	26406.7	32010.9	41490.6	37169.8	32032.4	36165.2	23038	24818.4	25957.8	36903.7	53110.1	56331.1	41064.9	22229.4	10889	45614.5	41428.4	30378.5	66455.5	54277	54822.1	39846	73072	55321.6	34520	22570.3	35946.1	30147.3	33675.6
Q8VED2	Bloc1s4	Mouse	no	AEAELGTFPR	10.9394	1089.55	NA	Biogenesis of lysosome-related organelles complex 1 subunit 4 (BLOC-1 subunit 4) (Protein cappuccino homolog)	20960.1	35618.9	38686	36408.9	35198.5	40982.8	51556.1	37498.2	56543.8	19312.3	41544.7	48882.5	26406.7	32010.9	41490.6	37169.8	32032.4	36165.2	23038	24818.4	25957.8	36903.7	53110.1	56331.1	41064.9	22229.4	10889	45614.5	41428.4	30378.5	66455.5	54277	54822.1	39846	73072	55321.6	34520	22570.3	35946.1	30147.3	33675.6
Q01082	SPTBN1	Human	no	AELFTQSCADLDK	11.1418	1496.68	[8] Carbamidomethyl	Spectrin beta chain, non-erythrocytic 1 (Beta-II spectrin) (Fodrin beta chain) (Spectrin, non-erythroid beta chain 1)	352569	484954	469196	441627	516928	466347	473184	461794	392777	332509	416071	492971	387667	376503	435350	406227	440001	405860	273647	281183	319460	439212	442853	448215	201672	176395	102996	241360	250698	197226	258689	251537	218641	247678	249522	217729	107126	108177	148291	174988	131082
Q62261	Sptbn1	Mouse	no	AELFTQSCADLDK	11.1418	1496.68	[8] Carbamidomethyl	Spectrin beta chain, non-erythrocytic 1 (Beta-II spectrin) (Embryonic liver fodrin) (Fodrin beta chain)	352569	484954	469196	441627	516928	466347	473184	461794	392777	332509	416071	492971	387667	376503	435350	406227	440001	405860	273647	281183	319460	439212	442853	448215	201672	176395	102996	241360	250698	197226	258689	251537	218641	247678	249522	217729	107126	108177	148291	174988	131082
Q7RTP6	MICAL3	Human	no	AELQLR	10.0161	728.417	NA	[F-actin]-monooxygenase MICAL3 (EC 1.14.13.225) (Molecule interacting with CasL protein 3) (MICAL-3)	34251.8	31084.4	36269.8	37585.6	31275.7	36139.8	37869.1	39479.7	28121.3	30412.1	34839.3	43433.1	41970.7	31328.6	39080.4	48075	30772.8	35540	37019	26696.1	21297	41617	37931.3	33158.2	41715.8	39683.9	29663.1	80425.8	73486.8	88449.2	100881	96557.5	99471.3	99577	103757	89118.9	37880.8	24218.6	39143.4	37350.3	33038.1
Q8CJ19	Mical3	Mouse	no	AELQLR	10.0161	728.417	NA	[F-actin]-monooxygenase MICAL3 (EC 1.14.13.225) (Molecule interacting with CasL protein 3) (MICAL-3)	34251.8	31084.4	36269.8	37585.6	31275.7	36139.8	37869.1	39479.7	28121.3	30412.1	34839.3	43433.1	41970.7	31328.6	39080.4	48075	30772.8	35540	37019	26696.1	21297	41617	37931.3	33158.2	41715.8	39683.9	29663.1	80425.8	73486.8	88449.2	100881	96557.5	99471.3	99577	103757	89118.9	37880.8	24218.6	39143.4	37350.3	33038.1
P59998	ARPC4	Human	no	AENFFILR	12.2853	1008.54	NA	Actin-related protein 2/3 complex subunit 4 (Arp2/3 complex 20 kDa subunit) (p20-ARC)	491046	443019	451674	471073	433576	440230	471510	514144	490411	434056	487621	461683	570187	514894	599088	539722	529880	471898	589480	607139	592267	782169	709746	679750	365477	381359	136946	301004	284979	273556	241140	228356	181730	230926	205642	235631	377482	335997	394980	378298	391813
P59999	Arpc4	Mouse	no	AENFFILR	12.2853	1008.54	NA	Actin-related protein 2/3 complex subunit 4 (Arp2/3 complex 20 kDa subunit) (p20-ARC)	491046	443019	451674	471073	433576	440230	471510	514144	490411	434056	487621	461683	570187	514894	599088	539722	529880	471898	589480	607139	592267	782169	709746	679750	365477	381359	136946	301004	284979	273556	241140	228356	181730	230926	205642	235631	377482	335997	394980	378298	391813
Q13586	STIM1	Human	no	AEQSLHDLQER	9.6061	1324.64	NA	Stromal interaction molecule 1	47559.5	52696.1	57266	46210.9	45083.2	48230.3	53341.2	47570.4	40803.9	34259.1	44553.9	39217.7	49080.4	53838.2	49928.4	32856.5	33485.3	39969.6	38891.2	32801.8	36000.1	50468.8	52147.8	41338.5	13373.5	11656.6	3446.94	14636.6	19054.6	15235.1	13574.1	13681.6	10290.4	11514.7	9925.2	12805	16397.6	17244.5	13569.8	15620.1	13608.4
P70302	Stim1	Mouse	no	AEQSLHDLQER	9.6061	1324.64	NA	Stromal interaction molecule 1	47559.5	52696.1	57266	46210.9	45083.2	48230.3	53341.2	47570.4	40803.9	34259.1	44553.9	39217.7	49080.4	53838.2	49928.4	32856.5	33485.3	39969.6	38891.2	32801.8	36000.1	50468.8	52147.8	41338.5	13373.5	11656.6	3446.94	14636.6	19054.6	15235.1	13574.1	13681.6	10290.4	11514.7	9925.2	12805	16397.6	17244.5	13569.8	15620.1	13608.4
P51659	HSD17B4	Human	no	AFFSGR	10.5073	683.338	NA	Peroxisomal multifunctional enzyme type 2 (MFE-2) (17-beta-hydroxysteroid dehydrogenase 4) (17-beta-HSD 4) (D-bifunctional protein) (DBP) (Multifunctional protein 2) (MFP-2) (Short chain dehydrogenase/reductase family 8C member 1) [Cleaved into: (3R)-hydroxyacyl-CoA dehydrogenase (EC 1.1.1.n12); Enoyl-CoA hydratase 2 (EC 4.2.1.107) (EC 4.2.1.119) (3-alpha,7-alpha,12-alpha-trihydroxy-5-beta-choles…	3.08094e+06	4.06245e+06	4.36335e+06	4.26768e+06	4.95918e+06	4.63349e+06	4.4191e+06	4.24152e+06	4.38367e+06	3.77081e+06	3.91383e+06	4.6669e+06	4.57065e+06	3.85059e+06	4.77638e+06	4.65633e+06	5.2333e+06	5.09096e+06	5.35457e+06	5.23944e+06	5.56909e+06	4.82897e+06	5.02387e+06	5.05505e+06	1.74087e+06	1.45312e+06	1.30738e+06	788937	827526	659155	1.08655e+06	1.08276e+06	984234	751020	649960	795934	2.17357e+06	1.94153e+06	2.22909e+06	2.32288e+06	2.34147e+06
P51660	Hsd17b4	Mouse	no	AFFSGR	10.5073	683.338	NA	Peroxisomal multifunctional enzyme type 2 (MFE-2) (17-beta-hydroxysteroid dehydrogenase 4) (17-beta-HSD 4) (D-bifunctional protein) (DBP) (Multifunctional protein 2) (MFP-2) [Cleaved into: (3R)-hydroxyacyl-CoA dehydrogenase (EC 1.1.1.n12); Enoyl-CoA hydratase 2 (EC 4.2.1.107) (EC 4.2.1.119) (3-alpha,7-alpha,12-alpha-trihydroxy-5-beta-cholest-24-enoyl-CoA hydratase)]	3.08094e+06	4.06245e+06	4.36335e+06	4.26768e+06	4.95918e+06	4.63349e+06	4.4191e+06	4.24152e+06	4.38367e+06	3.77081e+06	3.91383e+06	4.6669e+06	4.57065e+06	3.85059e+06	4.77638e+06	4.65633e+06	5.2333e+06	5.09096e+06	5.35457e+06	5.23944e+06	5.56909e+06	4.82897e+06	5.02387e+06	5.05505e+06	1.74087e+06	1.45312e+06	1.30738e+06	788937	827526	659155	1.08655e+06	1.08276e+06	984234	751020	649960	795934	2.17357e+06	1.94153e+06	2.22909e+06	2.32288e+06	2.34147e+06
P31040	SDHA	Human	no	AFGGQSLK	9.86205	806.427	NA	Succinate dehydrogenase [ubiquinone] flavoprotein subunit, mitochondrial (EC 1.3.5.1) (Flavoprotein subunit of complex II) (Fp)	20457.5	17480.6	21826	17463.1	20416.6	22025.5	20511.2	23106.6	22280.5	21496.9	18859.8	20051.1	21896.8	21404	26805.2	20694	24063.1	19619.5	29427.5	25147.9	21992.8	26901.8	20121.6	18960.9	19345.5	19508.7	19240.6	24774.8	23026.7	19268.2	28799.3	24680.1	26860.5	26090.7	22130.8	26587.6	14493.4	13735.3	11368	7989.56	12070.4
Q8K2B3	Sdha	Mouse	no	AFGGQSLK	9.86205	806.427	NA	Succinate dehydrogenase [ubiquinone] flavoprotein subunit, mitochondrial (EC 1.3.5.1) (Flavoprotein subunit of complex II) (Fp)	20457.5	17480.6	21826	17463.1	20416.6	22025.5	20511.2	23106.6	22280.5	21496.9	18859.8	20051.1	21896.8	21404	26805.2	20694	24063.1	19619.5	29427.5	25147.9	21992.8	26901.8	20121.6	18960.9	19345.5	19508.7	19240.6	24774.8	23026.7	19268.2	28799.3	24680.1	26860.5	26090.7	22130.8	26587.6	14493.4	13735.3	11368	7989.56	12070.4
Q14241	ELOA	Human	no	AFSSPQEEEEAGFTGR	10.7713	1740.76	NA	Elongin-A (EloA) (Elongin 110 kDa subunit) (RNA polymerase II transcription factor SIII subunit A1) (SIII p110) (Transcription elongation factor B polypeptide 3)	50925.8	72120.1	82585.7	80110.4	86724.1	82244.8	116815	109222	123547	81978.7	95969	113767	90364.9	91642.2	98575.1	97569.2	149321	134841	92348.3	81802.5	99094.2	81143.2	83003.8	86245.8	114832	89745.4	71119.8	159135	164733	98011.8	194112	188583	176325	188515	195926	206961	103670	97978.6	103898	90806.9	92355.3
Q8CB77	Eloa	Mouse	no	AFSSPQEEEEAGFTGR	10.7713	1740.76	NA	Elongin-A (EloA) (Elongin 110 kDa subunit) (RNA polymerase II transcription factor SIII subunit A1) (SIII p110) (Transcription elongation factor B polypeptide 3)	50925.8	72120.1	82585.7	80110.4	86724.1	82244.8	116815	109222	123547	81978.7	95969	113767	90364.9	91642.2	98575.1	97569.2	149321	134841	92348.3	81802.5	99094.2	81143.2	83003.8	86245.8	114832	89745.4	71119.8	159135	164733	98011.8	194112	188583	176325	188515	195926	206961	103670	97978.6	103898	90806.9	92355.3
O43766	LIAS	Human	no	AGEFFLK	11.4724	810.426	NA	Lipoyl synthase, mitochondrial (EC 2.8.1.8) (Lipoate synthase) (LS) (Lip-syn) (Lipoic acid synthase)	78089.9	83652.9	91190.6	97050.1	100248	109116	97397.2	89393.7	102132	95697	103912	99935.8	96436.7	94603.6	112258	121410	119553	118181	112368	106572	108659	97508	111939	111603	136369	121059	112144	162869	151806	134600	152881	150642	129276	177997	167136	205886	108481	115130	115900	123279	121704
Q99M04	Lias	Mouse	no	AGEFFLK	11.4724	810.426	NA	Lipoyl synthase, mitochondrial (EC 2.8.1.8) (Lipoate synthase) (LS) (Lip-syn) (mLIP1) (Lipoic acid synthase)	78089.9	83652.9	91190.6	97050.1	100248	109116	97397.2	89393.7	102132	95697	103912	99935.8	96436.7	94603.6	112258	121410	119553	118181	112368	106572	108659	97508	111939	111603	136369	121059	112144	162869	151806	134600	152881	150642	129276	177997	167136	205886	108481	115130	115900	123279	121704
Q14696	MESD	Human	no	AIFMLR	11.8224	749.425	NA	LRP chaperone MESD (LDLR chaperone MESD) (Mesoderm development LRP chaperone MESD) (Mesoderm development candidate 2) (Mesoderm development protein) (Renal carcinoma antigen NY-REN-61)	125277	120627	124623	140364	115155	121841	121692	118866	122368	128323	141777	126676	118171	134892	150327	129371	124000	128448	142357	145777	143333	153140	138474	147184	94523.4	93565	131418	183246	169485	176136	157434	164727	146644	229587	222913	230619	86537.8	74821.1	78919.4	84360	78931.5
Q9ERE7	Mesd	Mouse	no	AIFMLR	11.8224	749.425	NA	LRP chaperone MESD (LDLR chaperone MESD) (Mesoderm development candidate 2) (Mesoderm development protein)	125277	120627	124623	140364	115155	121841	121692	118866	122368	128323	141777	126676	118171	134892	150327	129371	124000	128448	142357	145777	143333	153140	138474	147184	94523.4	93565	131418	183246	169485	176136	157434	164727	146644	229587	222913	230619	86537.8	74821.1	78919.4	84360	78931.5
P26038	MSN	Human	no	ALELEQER	10.2367	986.502	NA	Moesin (Membrane-organizing extension spike protein)	10639.9	6273.26	11877.8	16616.7	8311.13	12620.5	13188.1	14192.7	11803.6	9612.75	12776.8	14020.7	13999.5	12829	16887.4	25642.3	13866	15519.8	9537.42	10425.3	4855.82	20056.6	19741.2	18640.8	6460.45	4826.65	4751.86	13828.1	12080.2	15545.8	16492.3	11602	12753.6	7279.41	11845.8	7686.68	6178.02	3913.01	10164.9	10256.1	9019.55
P26043	Rdx	Mouse	no	ALELEQER	10.2367	986.502	NA	Radixin (ESP10)	10639.9	6273.26	11877.8	16616.7	8311.13	12620.5	13188.1	14192.7	11803.6	9612.75	12776.8	14020.7	13999.5	12829	16887.4	25642.3	13866	15519.8	9537.42	10425.3	4855.82	20056.6	19741.2	18640.8	6460.45	4826.65	4751.86	13828.1	12080.2	15545.8	16492.3	11602	12753.6	7279.41	11845.8	7686.68	6178.02	3913.01	10164.9	10256.1	9019.55
Q12959	DLG1	Human	no	ALFDYDK	11.0906	870.411	NA	Disks large homolog 1 (Synapse-associated protein 97) (SAP-97) (SAP97) (hDlg)	31524.4	45718.7	47131.6	42318.3	39502.7	42934.4	60163.1	64122.3	51304.5	38731.9	50298.6	56384.5	45881.6	37503	44275.7	42056.4	51134.1	43504.2	35099.2	32048.9	32591.7	51175.5	57082	56851.5	32323.8	32719.8	22901.5	19798.5	21032.2	17385.9	24328.5	27459.3	20797.8	7777.5	12132	7783.12	39849.8	40312.2	48461.1	48574.3	38523.8
Q811D0	Dlg1	Mouse	no	ALFDYDK	11.0906	870.411	NA	Disks large homolog 1 (Embryo-dlg/synapse-associated protein 97) (E-dlg/SAP97) (Synapse-associated protein 97) (SAP-97) (SAP97)	31524.4	45718.7	47131.6	42318.3	39502.7	42934.4	60163.1	64122.3	51304.5	38731.9	50298.6	56384.5	45881.6	37503	44275.7	42056.4	51134.1	43504.2	35099.2	32048.9	32591.7	51175.5	57082	56851.5	32323.8	32719.8	22901.5	19798.5	21032.2	17385.9	24328.5	27459.3	20797.8	7777.5	12132	7783.12	39849.8	40312.2	48461.1	48574.3	38523.8
Q4G0N4	NADK2	Human	no	ALNEVFIGESLSSR	12.0851	1520.78	NA	NAD kinase 2, mitochondrial (EC 2.7.1.23) (Mitochondrial NAD kinase) (NAD kinase domain-containing protein 1, mitochondrial)	158174	137154	118900	176868	132600	136485	154361	136648	129655	159070	175744	112278	156823	199186	120519	205134	153846	121887	237007	226903	189109	247145	216388	151362	74286.5	85294.4	29892.8	51838.8	58855.4	79475	84338.1	96861	62750.4	86829.1	94117.3	54587.4	52873.4	77885.8	42451	68455.1	50999
Q8C5H8	Nadk2	Mouse	no	ALNEVFIGESLSSR	12.0851	1520.78	NA	NAD kinase 2, mitochondrial (EC 2.7.1.23) (Mitochondrial NAD kinase) (NAD kinase domain-containing protein 1, mitochondrial)	158174	137154	118900	176868	132600	136485	154361	136648	129655	159070	175744	112278	156823	199186	120519	205134	153846	121887	237007	226903	189109	247145	216388	151362	74286.5	85294.4	29892.8	51838.8	58855.4	79475	84338.1	96861	62750.4	86829.1	94117.3	54587.4	52873.4	77885.8	42451	68455.1	50999
Q16531	DDB1	Human	no	ALYYLQIHPQELR	11.6885	1642.88	NA	DNA damage-binding protein 1 (DDB p127 subunit) (DNA damage-binding protein a) (DDBa) (Damage-specific DNA-binding protein 1) (HBV X-associated protein 1) (XAP-1) (UV-damaged DNA-binding factor) (UV-damaged DNA-binding protein 1) (UV-DDB 1) (XPE-binding factor) (XPE-BF) (Xeroderma pigmentosum group E-complementing protein) (XPCe)	19263.5	23748.9	19596	36650	27225.6	32474.5	26648.1	24331.3	20350.7	32328.6	28506.6	26302.2	32146	22325	37797.2	19491.7	26473.5	23666.2	34595	33056.5	36520.7	41878.1	41380	41336	12786.5	14967.3	6542.48	2985.39	4730.77	2808.1	1158.69	2072.86	0	0	0	4011.89	22310.5	12216.9	10355.6	21973.4	21110.9
Q3U1J4	Ddb1	Mouse	no	ALYYLQIHPQELR	11.6885	1642.88	NA	DNA damage-binding protein 1 (DDB p127 subunit) (Damage-specific DNA-binding protein 1) (UV-damaged DNA-binding factor)	19263.5	23748.9	19596	36650	27225.6	32474.5	26648.1	24331.3	20350.7	32328.6	28506.6	26302.2	32146	22325	37797.2	19491.7	26473.5	23666.2	34595	33056.5	36520.7	41878.1	41380	41336	12786.5	14967.3	6542.48	2985.39	4730.77	2808.1	1158.69	2072.86	0	0	0	4011.89	22310.5	12216.9	10355.6	21973.4	21110.9
P29992	GNA11	Human	no	ANALLIR	10.8214	769.48	NA	Guanine nucleotide-binding protein subunit alpha-11 (G alpha-11) (G-protein subunit alpha-11) (Guanine nucleotide-binding protein G(y) subunit alpha)	21398.7	32553.6	33954.6	30683	31797.9	32014.9	43376.7	35982.3	41474.7	29900.7	35614.1	42701.9	36323.6	29689.2	36421.8	37758.9	36134.2	37607	40156.4	33600.1	40526.3	48928.6	55204.4	51098.9	58718.4	50012.8	36500.7	26011.7	27961.5	17964.6	19466.3	21340.8	18346.1	13843	14120	13616.3	65276.7	58270.9	74000.2	62649.9	60314.2
P21278	Gna11	Mouse	no	ANALLIR	10.8214	769.48	NA	Guanine nucleotide-binding protein subunit alpha-11 (G alpha-11) (G-protein subunit alpha-11)	21398.7	32553.6	33954.6	30683	31797.9	32014.9	43376.7	35982.3	41474.7	29900.7	35614.1	42701.9	36323.6	29689.2	36421.8	37758.9	36134.2	37607	40156.4	33600.1	40526.3	48928.6	55204.4	51098.9	58718.4	50012.8	36500.7	26011.7	27961.5	17964.6	19466.3	21340.8	18346.1	13843	14120	13616.3	65276.7	58270.9	74000.2	62649.9	60314.2
O75891	ALDH1L1	Human	no	ANATEFGLASGVFTR	12.2174	1539.77	NA	Cytosolic 10-formyltetrahydrofolate dehydrogenase (10-FTHFDH) (FDH) (EC 1.5.1.6) (Aldehyde dehydrogenase family 1 member L1)	248685	343041	323705	395620	309172	299999	309844	317322	244684	295266	365897	395265	341585	357498	328812	334713	277547	244794	393775	332476	321888	518512	524905	460852	491065	471307	354469	367738	332025	378395	326045	303379	312071	409577	423569	403025	537593	445941	607359	520581	548971
Q8R0Y6	Aldh1l1	Mouse	no	ANATEFGLASGVFTR	12.2174	1539.77	NA	Cytosolic 10-formyltetrahydrofolate dehydrogenase (10-FTHFDH) (FDH) (EC 1.5.1.6) (Aldehyde dehydrogenase family 1 member L1)	248685	343041	323705	395620	309172	299999	309844	317322	244684	295266	365897	395265	341585	357498	328812	334713	277547	244794	393775	332476	321888	518512	524905	460852	491065	471307	354469	367738	332025	378395	326045	303379	312071	409577	423569	403025	537593	445941	607359	520581	548971
P47897	QARS1	Human	no	ANNGICFLR	11.3408	1063.52	[6] Carbamidomethyl	Glutamine--tRNA ligase (EC 6.1.1.18) (Glutaminyl-tRNA synthetase) (GlnRS)	121187	122387	142052	168532	151139	159907	127405	127091	113576	108533	131898	108573	157037	143558	159173	119902	113033	116594	164285	153058	168519	172132	190596	174676	11009.8	16438.8	18219.9	13375.8	11393.5	12786.5	6151.05	9096.43	7481.9	1717.17	6009.57	7109.74	27222.9	24677.2	27920.7	24477.6	30664.3
Q8BML9	Qars1	Mouse	no	ANNGICFLR	11.3408	1063.52	[6] Carbamidomethyl	Glutamine--tRNA ligase (EC 6.1.1.18) (Glutaminyl-tRNA synthetase) (GlnRS)	121187	122387	142052	168532	151139	159907	127405	127091	113576	108533	131898	108573	157037	143558	159173	119902	113033	116594	164285	153058	168519	172132	190596	174676	11009.8	16438.8	18219.9	13375.8	11393.5	12786.5	6151.05	9096.43	7481.9	1717.17	6009.57	7109.74	27222.9	24677.2	27920.7	24477.6	30664.3
P11310	ACADM	Human	no	ANWYFLLAR	13.0513	1152.61	NA	Medium-chain specific acyl-CoA dehydrogenase, mitochondrial (MCAD) (EC 1.3.8.7) (Medium chain acyl-CoA dehydrogenase) (MCADH)	22225.8	25047.7	34721.8	32029.1	21070.1	28160.7	23750.3	33544.2	26692.1	28300	32025.5	31750.5	41798.2	26320	39943	29051.6	31637.8	25020.8	50650.5	41906.8	31282.4	45491.8	39282.7	34443.1	27095.9	29510.3	729.232	41386.8	23935	38069.6	35715.4	28596.9	19590.8	56319.9	43167.4	42495.6	19784.6	26199	17242.5	19391.7	18171.3
P45952	Acadm	Mouse	no	ANWYFLLAR	13.0513	1152.61	NA	Medium-chain specific acyl-CoA dehydrogenase, mitochondrial (MCAD) (EC 1.3.8.7)	22225.8	25047.7	34721.8	32029.1	21070.1	28160.7	23750.3	33544.2	26692.1	28300	32025.5	31750.5	41798.2	26320	39943	29051.6	31637.8	25020.8	50650.5	41906.8	31282.4	45491.8	39282.7	34443.1	27095.9	29510.3	729.232	41386.8	23935	38069.6	35715.4	28596.9	19590.8	56319.9	43167.4	42495.6	19784.6	26199	17242.5	19391.7	18171.3
Q99623	PHB2	Human	no	AQVSLLIR	11.4234	898.559	NA	Prohibitin-2 (B-cell receptor-associated protein BAP37) (D-prohibitin) (Repressor of estrogen receptor activity)	475769	554670	517535	618372	593453	465344	675287	688653	577564	482717	679130	619763	551427	510177	505911	680056	639845	542713	618664	612058	576897	849373	868338	758796	455115	388498	320309	86714.1	81274.2	72237.8	123512	128375	116362	45465.8	48462	41188.4	1.18033e+06	1.06756e+06	1.41622e+06	1.06059e+06	1.15425e+06
O35129	Phb2	Mouse	no	AQVSLLIR	11.4234	898.559	NA	Prohibitin-2 (B-cell receptor-associated protein BAP37) (Repressor of estrogen receptor activity)	475769	554670	517535	618372	593453	465344	675287	688653	577564	482717	679130	619763	551427	510177	505911	680056	639845	542713	618664	612058	576897	849373	868338	758796	455115	388498	320309	86714.1	81274.2	72237.8	123512	128375	116362	45465.8	48462	41188.4	1.18033e+06	1.06756e+06	1.41622e+06	1.06059e+06	1.15425e+06
P31327	CPS1	Human	no	ATGYPLAFIAAKIALGIPLPEIK	14.346	2366.39	NA	Carbamoyl-phosphate synthase [ammonia], mitochondrial (EC 6.3.4.16) (Carbamoyl-phosphate synthetase I) (CPSase I)	1143.16	3388.99	1458.96	834.833	8786.09	1432.75	1306.62	4369.86	2385.89	3507.13	151.253	2519.39	0	4894.51	7361.11	5217.33	2545.86	4481.4	0	4046.2	487.211	4330.41	4775.15	7667.51	1725.02	0	4367.94	0	0	0	4261.73	2542.87	2881.9	5877.26	0	12613.7	4113.98	5655.73	9.81646	2625.3	0
Q8C196	Cps1	Mouse	no	ATGYPLAFIAAKIALGIPLPEIK	14.346	2366.39	NA	Carbamoyl-phosphate synthase [ammonia], mitochondrial (EC 6.3.4.16) (Carbamoyl-phosphate synthetase I) (CPSase I)	1143.16	3388.99	1458.96	834.833	8786.09	1432.75	1306.62	4369.86	2385.89	3507.13	151.253	2519.39	0	4894.51	7361.11	5217.33	2545.86	4481.4	0	4046.2	487.211	4330.41	4775.15	7667.51	1725.02	0	4367.94	0	0	0	4261.73	2542.87	2881.9	5877.26	0	12613.7	4113.98	5655.73	9.81646	2625.3	0
P62191	PSMC1	Human	no	AVANQTSATFLR	10.7881	1277.67	NA	26S proteasome regulatory subunit 4 (P26s4) (26S proteasome AAA-ATPase subunit RPT2) (Proteasome 26S subunit ATPase 1)	80436.9	81237.6	89038.4	89067.1	70848.7	90747.9	82663.3	90650.5	81348.2	84577.4	79924.3	92716.1	103366	83152.3	95723.4	89500.4	88472.4	82613	93441.1	87518	83750.5	113684	93577.7	87246.4	41963.8	51576.8	34702.8	22551.6	25129.7	15154.5	13094	12988.6	17848.8	8415.18	15341	10030.1	82460.7	77436.7	76648	75366.7	90402.7
P62192	Psmc1	Mouse	no	AVANQTSATFLR	10.7881	1277.67	NA	26S proteasome regulatory subunit 4 (P26s4) (26S proteasome AAA-ATPase subunit RPT2) (Proteasome 26S subunit ATPase 1)	80436.9	81237.6	89038.4	89067.1	70848.7	90747.9	82663.3	90650.5	81348.2	84577.4	79924.3	92716.1	103366	83152.3	95723.4	89500.4	88472.4	82613	93441.1	87518	83750.5	113684	93577.7	87246.4	41963.8	51576.8	34702.8	22551.6	25129.7	15154.5	13094	12988.6	17848.8	8415.18	15341	10030.1	82460.7	77436.7	76648	75366.7	90402.7
O43752	STX6	Human	no	AVNTAQGLFQR	10.9229	1203.64	NA	Syntaxin-6	4407.32	11406.7	17532.7	12541.9	12995.1	17709.2	14010.9	15290.2	11421.3	6783.39	15451.4	13302.7	9826.06	11845.8	17289	10846.6	10474	15927.6	6259.35	6494.36	9801.22	19992.2	16818.3	13304.2	7554.65	3878.88	2336.7	13272.2	18722.8	15002.6	12918.6	19342.4	12953.1	11733.3	16517.9	12068.7	50856.1	19230.3	30813.1	11701.3	17918.2
Q9JKK1	Stx6	Mouse	no	AVNTAQGLFQR	10.9229	1203.64	NA	Syntaxin-6	4407.32	11406.7	17532.7	12541.9	12995.1	17709.2	14010.9	15290.2	11421.3	6783.39	15451.4	13302.7	9826.06	11845.8	17289	10846.6	10474	15927.6	6259.35	6494.36	9801.22	19992.2	16818.3	13304.2	7554.65	3878.88	2336.7	13272.2	18722.8	15002.6	12918.6	19342.4	12953.1	11733.3	16517.9	12068.7	50856.1	19230.3	30813.1	11701.3	17918.2
Q96QK1	VPS35	Human	no	AVSTCAHLFWSGR	11.3734	1490.72	[5] Carbamidomethyl	Vacuolar protein sorting-associated protein 35 (hVPS35) (Maternal-embryonic 3) (Vesicle protein sorting 35)	4.75212e+06	5.16588e+06	5.4569e+06	5.55328e+06	5.05974e+06	5.35399e+06	5.35107e+06	5.41514e+06	5.00518e+06	4.98911e+06	6.03744e+06	5.86872e+06	5.7832e+06	5.43676e+06	5.68541e+06	3.72907e+06	3.40785e+06	3.34845e+06	5.33721e+06	5.02701e+06	4.7808e+06	6.28368e+06	6.26467e+06	5.84438e+06	5.46874e+06	5.2591e+06	4.37546e+06	3.04246e+06	3.11733e+06	2.81381e+06	2.79932e+06	2.65367e+06	2.5999e+06	2.50373e+06	2.63965e+06	2.7859e+06	4.87016e+06	4.57308e+06	5.44878e+06	4.62576e+06	5.05477e+06
Q96QK1	VPS35	Human	no	AVSTCAHLFWSGR	11.1581	1490.71	[5] Carbamidomethyl	Vacuolar protein sorting-associated protein 35 (hVPS35) (Maternal-embryonic 3) (Vesicle protein sorting 35)	78934.4	108172	111160	109363	117219	91941.4	107961	92669.4	125627	91842.7	171333	134613	67489.9	50755.7	68471.1	144662	138971	81992.7	69528.8	60194.4	62559.4	71559.6	102321	87987.8	293117	125775	107110	100603	107831	90069.3	153739	194746	40141.1	172773	117384	71748.6	109401	135293	312095	321542	261653
Q9EQH3	Vps35	Mouse	no	AVSTCAHLFWSGR	11.3734	1490.72	[5] Carbamidomethyl	Vacuolar protein sorting-associated protein 35 (Maternal-embryonic 3) (Vesicle protein sorting 35)	4.75212e+06	5.16588e+06	5.4569e+06	5.55328e+06	5.05974e+06	5.35399e+06	5.35107e+06	5.41514e+06	5.00518e+06	4.98911e+06	6.03744e+06	5.86872e+06	5.7832e+06	5.43676e+06	5.68541e+06	3.72907e+06	3.40785e+06	3.34845e+06	5.33721e+06	5.02701e+06	4.7808e+06	6.28368e+06	6.26467e+06	5.84438e+06	5.46874e+06	5.2591e+06	4.37546e+06	3.04246e+06	3.11733e+06	2.81381e+06	2.79932e+06	2.65367e+06	2.5999e+06	2.50373e+06	2.63965e+06	2.7859e+06	4.87016e+06	4.57308e+06	5.44878e+06	4.62576e+06	5.05477e+06
Q9EQH3	Vps35	Mouse	no	AVSTCAHLFWSGR	11.1581	1490.71	[5] Carbamidomethyl	Vacuolar protein sorting-associated protein 35 (Maternal-embryonic 3) (Vesicle protein sorting 35)	78934.4	108172	111160	109363	117219	91941.4	107961	92669.4	125627	91842.7	171333	134613	67489.9	50755.7	68471.1	144662	138971	81992.7	69528.8	60194.4	62559.4	71559.6	102321	87987.8	293117	125775	107110	100603	107831	90069.3	153739	194746	40141.1	172773	117384	71748.6	109401	135293	312095	321542	261653
P27797	CALR	Human	no	CKDDEFTHLYTLIVRPDNTYEVK	12.0687	2855.38	[1] Carbamidomethyl	Calreticulin (CRP55) (Calregulin) (Endoplasmic reticulum resident protein 60) (ERp60) (HACBP) (grp60)	173756	140285	115630	161613	155730	152319	132596	91793.9	95166.4	162037	157023	167974	129009	103748	124644	127899	108438	81198.6	220401	157119	159178	158248	175814	189810	88824.7	109130	112254	186848	176036	139543	176077	181450	117831	251603	232788	256067	60882.1	68742.8	74089	76874.2	117640
P14211	Calr	Mouse	no	CKDDEFTHLYTLIVRPDNTYEVK	12.0687	2855.38	[1] Carbamidomethyl	Calreticulin (CRP55) (Calregulin) (Endoplasmic reticulum resident protein 60) (ERp60) (HACBP)	173756	140285	115630	161613	155730	152319	132596	91793.9	95166.4	162037	157023	167974	129009	103748	124644	127899	108438	81198.6	220401	157119	159178	158248	175814	189810	88824.7	109130	112254	186848	176036	139543	176077	181450	117831	251603	232788	256067	60882.1	68742.8	74089	76874.2	117640
P50914	RPL14	Human	no	CMQLTDFILK	12.8627	1267.63	[1] Carbamidomethyl	60S ribosomal protein L14 (CAG-ISL 7) (Large ribosomal subunit protein eL14)	166548	152286	184120	206255	165588	190634	204644	218720	150213	164914	184302	189060	200931	218989	222882	233299	220693	200173	172977	124249	136498	252605	188653	184119	152837	140451	109793	33267	22283.9	19145.8	54808.9	46728.6	38364.2	67832.6	73370.9	80979.8	160281	130211	149764	163724	160328
Q9CR57	Rpl14	Mouse	no	CMQLTDFILK	12.8627	1267.63	[1] Carbamidomethyl	60S ribosomal protein L14	166548	152286	184120	206255	165588	190634	204644	218720	150213	164914	184302	189060	200931	218989	222882	233299	220693	200173	172977	124249	136498	252605	188653	184119	152837	140451	109793	33267	22283.9	19145.8	54808.9	46728.6	38364.2	67832.6	73370.9	80979.8	160281	130211	149764	163724	160328
Q9BUT1	BDH2	Human	no	CNCVCPGTVDTPSLQER	10.6475	1991.85	[1] Carbamidomethyl|[3] Carbamidomethyl|[5] Carbamidomethyl	3-hydroxybutyrate dehydrogenase type 2 (EC 1.1.1.-) (EC 1.1.1.30) (Dehydrogenase/reductase SDR family member 6) (Oxidoreductase UCPA) (R-beta-hydroxybutyrate dehydrogenase) (Short chain dehydrogenase/reductase family 15C member 1)	156592	188070	198883	216224	210591	236376	135530	145805	130890	128179	159487	173248	221095	201283	221824	101679	103449	82394.8	175579	173824	156548	282718	263913	288547	0	0	0	0	5651.94	526.515	0	0	0	0	252.566	2792.39	0	0	321.273	609.704	0
Q8JZV9	Bdh2	Mouse	no	CNCVCPGTVDTPSLQER	10.6475	1991.85	[1] Carbamidomethyl|[3] Carbamidomethyl|[5] Carbamidomethyl	3-hydroxybutyrate dehydrogenase type 2 (EC 1.1.1.-) (EC 1.1.1.30) (Dehydrogenase/reductase SDR family member 6) (R-beta-hydroxybutyrate dehydrogenase)	156592	188070	198883	216224	210591	236376	135530	145805	130890	128179	159487	173248	221095	201283	221824	101679	103449	82394.8	175579	173824	156548	282718	263913	288547	0	0	0	0	5651.94	526.515	0	0	0	0	252.566	2792.39	0	0	321.273	609.704	0
P11498	PC	Human	no	DAHQSLLATR	9.9302	1110.58	NA	Pyruvate carboxylase, mitochondrial (EC 6.4.1.1) (Pyruvic carboxylase) (PCB)	507085	443690	504791	431402	383282	458075	450398	468868	437512	457587	455659	484754	418952	419242	445583	379487	393075	401521	438385	337879	342656	405206	364226	343098	281378	317721	279619	120429	124529	134370	154733	161836	149188	79205.6	80728.9	88591.4	481192	446585	434422	347092	411814
Q05920	Pc	Mouse	no	DAHQSLLATR	9.9302	1110.58	NA	Pyruvate carboxylase, mitochondrial (EC 6.4.1.1) (Pyruvic carboxylase) (PCB)	507085	443690	504791	431402	383282	458075	450398	468868	437512	457587	455659	484754	418952	419242	445583	379487	393075	401521	438385	337879	342656	405206	364226	343098	281378	317721	279619	120429	124529	134370	154733	161836	149188	79205.6	80728.9	88591.4	481192	446585	434422	347092	411814
O94760	DDAH1	Human	no	DENATLDGGDVLFTGR	12.1839	1678.78	NA	N(G),N(G)-dimethylarginine dimethylaminohydrolase 1 (DDAH-1) (Dimethylarginine dimethylaminohydrolase 1) (EC 3.5.3.18) (DDAHI) (Dimethylargininase-1)	171047	244458	227829	246845	206730	228798	235863	268127	209931	162294	255378	284482	169745	157651	187068	170591	115840	138462	120361	87320.6	109740	216778	197140	226311	75132.6	81341.5	54926.1	113232	93705.6	86203	112180	118178	92504.9	55733	57035.8	63136	29795	20842.6	55294.4	50096.2	39824.5
Q9CWS0	Ddah1	Mouse	no	DENATLDGGDVLFTGR	12.1839	1678.78	NA	N(G),N(G)-dimethylarginine dimethylaminohydrolase 1 (DDAH-1) (Dimethylarginine dimethylaminohydrolase 1) (EC 3.5.3.18) (DDAHI) (Dimethylargininase-1)	171047	244458	227829	246845	206730	228798	235863	268127	209931	162294	255378	284482	169745	157651	187068	170591	115840	138462	120361	87320.6	109740	216778	197140	226311	75132.6	81341.5	54926.1	113232	93705.6	86203	112180	118178	92504.9	55733	57035.8	63136	29795	20842.6	55294.4	50096.2	39824.5
Q04760	GLO1	Human	no	DFLLQQTMLR	12.6578	1263.66	NA	Lactoylglutathione lyase (EC 4.4.1.5) (Aldoketomutase) (Glyoxalase I) (Glx I) (Ketone-aldehyde mutase) (Methylglyoxalase) (S-D-lactoylglutathione methylglyoxal lyase)	69473.7	91022.6	93251.8	89516.8	89874.4	82953.9	102954	95431.5	68408.9	99669.5	107051	111339	80537	82098.3	88162.3	65699.7	78539.6	69873.9	73014	64099.4	59175.2	112917	92987.4	93178.1	152397	158807	102562	197246	179343	193712	276996	253316	218556	273373	270944	301890	130960	107949	148270	131988	134662
Q9CPU0	Glo1	Mouse	no	DFLLQQTMLR	12.6578	1263.66	NA	Lactoylglutathione lyase (EC 4.4.1.5) (Aldoketomutase) (Glyoxalase I) (Glx I) (Ketone-aldehyde mutase) (Methylglyoxalase) (S-D-lactoylglutathione methylglyoxal lyase)	69473.7	91022.6	93251.8	89516.8	89874.4	82953.9	102954	95431.5	68408.9	99669.5	107051	111339	80537	82098.3	88162.3	65699.7	78539.6	69873.9	73014	64099.4	59175.2	112917	92987.4	93178.1	152397	158807	102562	197246	179343	193712	276996	253316	218556	273373	270944	301890	130960	107949	148270	131988	134662
P11498	PC	Human	no	DFTATFGPLDSLNTR	12.9488	1653.8	NA	Pyruvate carboxylase, mitochondrial (EC 6.4.1.1) (Pyruvic carboxylase) (PCB)	2.73689e+06	2.99604e+06	2.91403e+06	2.81996e+06	2.49736e+06	2.65476e+06	2.96555e+06	3.13833e+06	2.53538e+06	3.0944e+06	3.28431e+06	2.9611e+06	2.55514e+06	2.90695e+06	2.98149e+06	2.84541e+06	3.09551e+06	2.8188e+06	3.03433e+06	2.71218e+06	2.49864e+06	2.97086e+06	2.60858e+06	2.56208e+06	2.5375e+06	2.69516e+06	2.15354e+06	1.07741e+06	1.04322e+06	1.06914e+06	1.36495e+06	1.43177e+06	1.23398e+06	885243	847332	872643	3.84643e+06	3.72142e+06	3.55956e+06	3.30762e+06	3.72376e+06
Q05920	Pc	Mouse	no	DFTATFGPLDSLNTR	12.9488	1653.8	NA	Pyruvate carboxylase, mitochondrial (EC 6.4.1.1) (Pyruvic carboxylase) (PCB)	2.73689e+06	2.99604e+06	2.91403e+06	2.81996e+06	2.49736e+06	2.65476e+06	2.96555e+06	3.13833e+06	2.53538e+06	3.0944e+06	3.28431e+06	2.9611e+06	2.55514e+06	2.90695e+06	2.98149e+06	2.84541e+06	3.09551e+06	2.8188e+06	3.03433e+06	2.71218e+06	2.49864e+06	2.97086e+06	2.60858e+06	2.56208e+06	2.5375e+06	2.69516e+06	2.15354e+06	1.07741e+06	1.04322e+06	1.06914e+06	1.36495e+06	1.43177e+06	1.23398e+06	885243	847332	872643	3.84643e+06	3.72142e+06	3.55956e+06	3.30762e+06	3.72376e+06
Q9Y4C0	NRXN3	Human	no	DGILVR	10.7379	671.396	NA	Neurexin-3 (Neurexin III-alpha) (Neurexin-3-alpha)	140183	183920	210210	183211	199684	193210	163310	158275	149876	106141	133176	160442	218730	180561	218779	140234	132657	126761	256104	241449	266478	279249	272662	271466	714.165	0	0	0	0	0	775.47	0	0	0	0	613.496	717.027	0	310.182	882.332	345.295
Q6P9K9	Nrxn3	Mouse	no	DGILVR	10.7379	671.396	NA	Neurexin-3 (Neurexin III-alpha) (Neurexin-3-alpha)	140183	183920	210210	183211	199684	193210	163310	158275	149876	106141	133176	160442	218730	180561	218779	140234	132657	126761	256104	241449	266478	279249	272662	271466	714.165	0	0	0	0	0	775.47	0	0	0	0	613.496	717.027	0	310.182	882.332	345.295
Q99497	PARK7	Human	no	DGLILTSR	11.1253	873.491	NA	Parkinson disease protein 7 (Maillard deglycase) (Oncogene DJ1) (Parkinsonism-associated deglycase) (Protein DJ-1) (DJ-1) (Protein/nucleic acid deglycase DJ-1) (EC 3.1.2.-) (EC 3.5.1.-) (EC 3.5.1.124)	63567.7	65929.3	72325.7	72941.3	64756.8	79372.1	69215.8	80432.6	67875.5	75273.1	73741.5	76614.4	94026.7	85415.7	95335.3	74861.5	72888.2	65729.2	94840.3	81410.6	72964.9	103784	87462.4	83198.3	55774.6	55722.8	39096.1	78833.3	66009.3	69609.7	85771	91131.8	72234.4	106168	92957	80015.5	39304.2	41143.8	38251.4	30489.7	43919.8
Q99LX0	Park7	Mouse	no	DGLILTSR	11.1253	873.491	NA	Parkinson disease protein 7 homolog (Maillard deglycase) (Parkinsonism-associated deglycase) (Protein DJ-1) (DJ-1) (Protein/nucleic acid deglycase DJ-1) (EC 3.1.2.-) (EC 3.5.1.-) (EC 3.5.1.124)	63567.7	65929.3	72325.7	72941.3	64756.8	79372.1	69215.8	80432.6	67875.5	75273.1	73741.5	76614.4	94026.7	85415.7	95335.3	74861.5	72888.2	65729.2	94840.3	81410.6	72964.9	103784	87462.4	83198.3	55774.6	55722.8	39096.1	78833.3	66009.3	69609.7	85771	91131.8	72234.4	106168	92957	80015.5	39304.2	41143.8	38251.4	30489.7	43919.8
O14746	TERT	Human	no	DGLLLR	10.9904	685.411	NA	Telomerase reverse transcriptase (EC 2.7.7.49) (HEST2) (Telomerase catalytic subunit) (Telomerase-associated protein 2) (TP2)	3.65633e+06	4.92244e+06	5.24748e+06	5.33863e+06	5.86796e+06	5.8347e+06	6.78968e+06	6.13217e+06	6.85888e+06	5.19555e+06	6.42978e+06	6.98661e+06	5.99775e+06	5.3359e+06	6.95486e+06	6.42471e+06	6.82057e+06	6.85189e+06	4.8111e+06	5.41835e+06	5.99231e+06	5.52474e+06	6.15524e+06	6.61893e+06	6.69264e+06	5.29841e+06	5.2652e+06	1.16191e+06	1.18927e+06	978189	2.59247e+06	2.70352e+06	2.37551e+06	3.44957e+06	3.68513e+06	4.06789e+06	7.83063e+06	7.0871e+06	8.2635e+06	7.77909e+06	7.33748e+06
O70372	Tert	Mouse	no	DGLLLR	10.9904	685.411	NA	Telomerase reverse transcriptase (EC 2.7.7.49) (Telomerase catalytic subunit)	3.65633e+06	4.92244e+06	5.24748e+06	5.33863e+06	5.86796e+06	5.8347e+06	6.78968e+06	6.13217e+06	6.85888e+06	5.19555e+06	6.42978e+06	6.98661e+06	5.99775e+06	5.3359e+06	6.95486e+06	6.42471e+06	6.82057e+06	6.85189e+06	4.8111e+06	5.41835e+06	5.99231e+06	5.52474e+06	6.15524e+06	6.61893e+06	6.69264e+06	5.29841e+06	5.2652e+06	1.16191e+06	1.18927e+06	978189	2.59247e+06	2.70352e+06	2.37551e+06	3.44957e+06	3.68513e+06	4.06789e+06	7.83063e+06	7.0871e+06	8.2635e+06	7.77909e+06	7.33748e+06
Q658Y4	FAM91A1	Human	no	DGVLSEWSGR	11.6386	1104.52	NA	Protein FAM91A1	32356.8	44964.6	43940	54142.6	51040.1	45539.4	55442.1	62261.4	54709.4	41611.6	51496.1	63016.9	35856.2	43164	38674.3	40611	47121.8	42105.4	32796.9	32035.1	38959	44968.5	40133.6	41931.8	23765.3	20913	5424.37	8778.98	9486.76	4537.41	14811.6	8375.31	7915.39	2484.2	5633.58	4766.02	31426.9	27539.9	43888	33779.5	23950.3
Q3UVG3	Fam91a1	Mouse	no	DGVLSEWSGR	11.6386	1104.52	NA	Protein FAM91A1	32356.8	44964.6	43940	54142.6	51040.1	45539.4	55442.1	62261.4	54709.4	41611.6	51496.1	63016.9	35856.2	43164	38674.3	40611	47121.8	42105.4	32796.9	32035.1	38959	44968.5	40133.6	41931.8	23765.3	20913	5424.37	8778.98	9486.76	4537.41	14811.6	8375.31	7915.39	2484.2	5633.58	4766.02	31426.9	27539.9	43888	33779.5	23950.3
P31040	SDHA	Human	no	DHVYLQLHHLPPEQLATR	10.805	2166.13	NA	Succinate dehydrogenase [ubiquinone] flavoprotein subunit, mitochondrial (EC 1.3.5.1) (Flavoprotein subunit of complex II) (Fp)	2.9184e+06	2.49265e+06	2.4484e+06	1.91537e+06	1.68408e+06	1.78729e+06	1.61765e+06	1.57942e+06	1.51988e+06	1.48785e+06	1.55025e+06	1.4626e+06	1.70589e+06	1.42577e+06	1.76777e+06	1.38462e+06	1.34672e+06	1.39685e+06	1.76762e+06	1.65345e+06	1.39481e+06	1.51176e+06	1.44616e+06	1.37121e+06	1.03579e+06	1.35439e+06	1.13375e+06	1.35912e+06	1.51443e+06	1.26547e+06	1.75899e+06	1.79535e+06	1.75191e+06	1.9071e+06	2.06345e+06	1.94713e+06	970741	932099	1.07144e+06	856323	1.06058e+06
Q8K2B3	Sdha	Mouse	no	DHVYLQLHHLPPEQLATR	10.805	2166.13	NA	Succinate dehydrogenase [ubiquinone] flavoprotein subunit, mitochondrial (EC 1.3.5.1) (Flavoprotein subunit of complex II) (Fp)	2.9184e+06	2.49265e+06	2.4484e+06	1.91537e+06	1.68408e+06	1.78729e+06	1.61765e+06	1.57942e+06	1.51988e+06	1.48785e+06	1.55025e+06	1.4626e+06	1.70589e+06	1.42577e+06	1.76777e+06	1.38462e+06	1.34672e+06	1.39685e+06	1.76762e+06	1.65345e+06	1.39481e+06	1.51176e+06	1.44616e+06	1.37121e+06	1.03579e+06	1.35439e+06	1.13375e+06	1.35912e+06	1.51443e+06	1.26547e+06	1.75899e+06	1.79535e+06	1.75191e+06	1.9071e+06	2.06345e+06	1.94713e+06	970741	932099	1.07144e+06	856323	1.06058e+06
P00367	GLUD1	Human	no	DIVHSGLAYTMER	11.3734	1490.72	NA	Glutamate dehydrogenase 1, mitochondrial (GDH 1) (EC 1.4.1.3)	4.75212e+06	5.16588e+06	5.4569e+06	5.55328e+06	5.05974e+06	5.35399e+06	5.35107e+06	5.41514e+06	5.00518e+06	4.98911e+06	6.03744e+06	5.86872e+06	5.7832e+06	5.43676e+06	5.68541e+06	3.72907e+06	3.40785e+06	3.34845e+06	5.33721e+06	5.02701e+06	4.7808e+06	6.28368e+06	6.26467e+06	5.84438e+06	5.46874e+06	5.2591e+06	4.37546e+06	3.04246e+06	3.11733e+06	2.81381e+06	2.79932e+06	2.65367e+06	2.5999e+06	2.50373e+06	2.63965e+06	2.7859e+06	4.87016e+06	4.57308e+06	5.44878e+06	4.62576e+06	5.05477e+06
P00367	GLUD1	Human	no	DIVHSGLAYTMER	10.9062	1506.71	[11] Oxidation	Glutamate dehydrogenase 1, mitochondrial (GDH 1) (EC 1.4.1.3)	492097	492126	521575	490828	445014	492789	474401	485873	408705	450271	507168	506055	629693	556369	614963	339213	275081	303734	634605	568444	568788	729045	698924	646645	312215	283467	243887	130653	125063	148918	127120	125929	103821	94398.9	102826	77687.5	270098	260959	296581	254354	259067
P26443	Glud1	Mouse	no	DIVHSGLAYTMER	11.3734	1490.72	NA	Glutamate dehydrogenase 1, mitochondrial (GDH 1) (EC 1.4.1.3)	4.75212e+06	5.16588e+06	5.4569e+06	5.55328e+06	5.05974e+06	5.35399e+06	5.35107e+06	5.41514e+06	5.00518e+06	4.98911e+06	6.03744e+06	5.86872e+06	5.7832e+06	5.43676e+06	5.68541e+06	3.72907e+06	3.40785e+06	3.34845e+06	5.33721e+06	5.02701e+06	4.7808e+06	6.28368e+06	6.26467e+06	5.84438e+06	5.46874e+06	5.2591e+06	4.37546e+06	3.04246e+06	3.11733e+06	2.81381e+06	2.79932e+06	2.65367e+06	2.5999e+06	2.50373e+06	2.63965e+06	2.7859e+06	4.87016e+06	4.57308e+06	5.44878e+06	4.62576e+06	5.05477e+06
P26443	Glud1	Mouse	no	DIVHSGLAYTMER	10.9062	1506.71	[11] Oxidation	Glutamate dehydrogenase 1, mitochondrial (GDH 1) (EC 1.4.1.3)	492097	492126	521575	490828	445014	492789	474401	485873	408705	450271	507168	506055	629693	556369	614963	339213	275081	303734	634605	568444	568788	729045	698924	646645	312215	283467	243887	130653	125063	148918	127120	125929	103821	94398.9	102826	77687.5	270098	260959	296581	254354	259067
O43852	CALU	Human	no	DIVVQETMEDIDK	11.9045	1533.72	NA	Calumenin (Crocalbin) (IEF SSP 9302)	22698.7	36476.9	40116.7	52153.3	55870.7	45340.1	80811.4	82960	70921.3	45410.3	50615.9	49568.3	33983.1	18071.1	32422.2	49052.5	67311.9	78558.3	24837	25888.7	19754.9	38737.3	50950	39951.2	70245.4	64429.4	46272.9	90766.5	100237	88498.9	135542	168415	163283	186701	234705	220296	72791.3	81724.5	110740	74562.1	79137.2
O35887	Calu	Mouse	no	DIVVQETMEDIDK	11.9045	1533.72	NA	Calumenin (Crocalbin)	22698.7	36476.9	40116.7	52153.3	55870.7	45340.1	80811.4	82960	70921.3	45410.3	50615.9	49568.3	33983.1	18071.1	32422.2	49052.5	67311.9	78558.3	24837	25888.7	19754.9	38737.3	50950	39951.2	70245.4	64429.4	46272.9	90766.5	100237	88498.9	135542	168415	163283	186701	234705	220296	72791.3	81724.5	110740	74562.1	79137.2
Q01081	U2AF1	Human	no	DKVNCSFYFK	10.7881	1306.61	[5] Carbamidomethyl	Splicing factor U2AF 35 kDa subunit (U2 auxiliary factor 35 kDa subunit) (U2 small nuclear RNA auxiliary factor 1) (U2 snRNP auxiliary factor small subunit)	55480.7	67694	75574.1	73039.6	84807.5	76256.3	70043.7	65216.8	59937.2	59486.5	67801.7	85006.4	88906.6	86317.1	97981.3	44566.9	54650	55460.9	116330	119199	147223	158414	164861	169849	15755.2	18587.8	10070.9	15222.2	11941.1	7256.59	9321.52	13287.6	14266.8	23075	17819.7	20855.4	30412.2	25388.2	34156	28590.7	34606.2
Q9D883	U2af1	Mouse	no	DKVNCSFYFK	10.7881	1306.61	[5] Carbamidomethyl	Splicing factor U2AF 35 kDa subunit (U2 auxiliary factor 35 kDa subunit) (U2 snRNP auxiliary factor small subunit)	55480.7	67694	75574.1	73039.6	84807.5	76256.3	70043.7	65216.8	59937.2	59486.5	67801.7	85006.4	88906.6	86317.1	97981.3	44566.9	54650	55460.9	116330	119199	147223	158414	164861	169849	15755.2	18587.8	10070.9	15222.2	11941.1	7256.59	9321.52	13287.6	14266.8	23075	17819.7	20855.4	30412.2	25388.2	34156	28590.7	34606.2
Q5JXB2	UBE2NL	Human	no	DKWSPALQIR	11.04	1212.66	NA	Putative ubiquitin-conjugating enzyme E2 N-like (Epididymis tissue protein Li 174)	20258.1	29297.6	35681.6	35008.7	34366.9	24706.8	36342.3	37006.7	34416.4	22462.5	37123.7	53119.6	31356.7	29783	35575.8	31981.8	29936.7	33173.5	29619.2	20420.9	16783	44297.2	47441	32167.6	23751.8	11829.5	14083.4	44180.9	45436.8	27427.6	29198.9	38938.7	35145.2	38533.3	42254.7	39497.5	18985.7	16800.1	34057.6	24378.3	15759.9
P61089	Ube2n	Mouse	no	DKWSPALQIR	11.04	1212.66	NA	Ubiquitin-conjugating enzyme E2 N (EC 2.3.2.23) (Bendless-like ubiquitin-conjugating enzyme) (E2 ubiquitin-conjugating enzyme N) (Ubc13) (Ubiquitin carrier protein N) (Ubiquitin-protein ligase N)	20258.1	29297.6	35681.6	35008.7	34366.9	24706.8	36342.3	37006.7	34416.4	22462.5	37123.7	53119.6	31356.7	29783	35575.8	31981.8	29936.7	33173.5	29619.2	20420.9	16783	44297.2	47441	32167.6	23751.8	11829.5	14083.4	44180.9	45436.8	27427.6	29198.9	38938.7	35145.2	38533.3	42254.7	39497.5	18985.7	16800.1	34057.6	24378.3	15759.9
Q9UNM6	PSMD13	Human	no	DLPVSEQQER	9.87935	1199.58	NA	26S proteasome non-ATPase regulatory subunit 13 (26S proteasome regulatory subunit RPN9) (26S proteasome regulatory subunit S11) (26S proteasome regulatory subunit p40.5)	39597.9	44828.5	45000.4	47468.2	54841.5	51106.4	52646.7	56128.4	45566.8	30234	47231.1	52920.5	52656.4	48008	53159.8	53438.4	42238	40823.9	39032	35473.9	33294.1	62432.3	60814.3	54374.6	30648	28541.3	22190	26202.3	30125.9	25061.1	25101.1	23640	21417.2	24311.6	28341.5	22306.4	38164.4	32734	47318.4	39952.2	33152.1
Q9WVJ2	Psmd13	Mouse	no	DLPVSEQQER	9.87935	1199.58	NA	26S proteasome non-ATPase regulatory subunit 13 (26S proteasome regulatory subunit RPN9) (26S proteasome regulatory subunit S11) (26S proteasome regulatory subunit p40.5)	39597.9	44828.5	45000.4	47468.2	54841.5	51106.4	52646.7	56128.4	45566.8	30234	47231.1	52920.5	52656.4	48008	53159.8	53438.4	42238	40823.9	39032	35473.9	33294.1	62432.3	60814.3	54374.6	30648	28541.3	22190	26202.3	30125.9	25061.1	25101.1	23640	21417.2	24311.6	28341.5	22306.4	38164.4	32734	47318.4	39952.2	33152.1
P21817	RYR1	Human	no	DLYALYPLLIR	13.9806	1348.77	NA	Ryanodine receptor 1 (RYR-1) (RyR1) (Skeletal muscle calcium release channel) (Skeletal muscle ryanodine receptor) (Skeletal muscle-type ryanodine receptor) (Type 1 ryanodine receptor)	0	1634.58	1353.31	0	0	15.6543	0	1010.07	0	1343.23	0	0	0	0	0	0	1166.68	0	0	0	1976.37	0	0	0	0	0	0	0	0	1837.34	0	0	1190.28	0	0	0	0	0	0	1534.57	0
E9PZQ0	Ryr1	Mouse	no	DLYALYPLLIR	13.9806	1348.77	NA	Ryanodine receptor 1 (RYR-1) (RyR1) (Skeletal muscle calcium release channel) (Skeletal muscle ryanodine receptor) (Skeletal muscle-type ryanodine receptor) (Type 1 ryanodine receptor)	0	1634.58	1353.31	0	0	15.6543	0	1010.07	0	1343.23	0	0	0	0	0	0	1166.68	0	0	0	1976.37	0	0	0	0	0	0	0	0	1837.34	0	0	1190.28	0	0	0	0	0	0	1534.57	0
P21695	GPD1	Human	no	DPAQGQLLK	10.2535	968.528	NA	Glycerol-3-phosphate dehydrogenase [NAD(+)], cytoplasmic (GPD-C) (GPDH-C) (EC 1.1.1.8)	2.47946e+06	2.36595e+06	2.673e+06	2.3489e+06	2.13762e+06	2.43293e+06	2.4115e+06	2.5381e+06	2.51246e+06	2.30827e+06	2.19282e+06	2.26644e+06	3.25038e+06	2.87388e+06	3.48414e+06	2.46016e+06	2.48061e+06	2.57447e+06	3.14102e+06	3.04556e+06	3.03452e+06	3.23137e+06	2.93852e+06	2.85496e+06	2.27008e+06	2.5398e+06	2.47869e+06	2.79466e+06	2.72547e+06	2.76488e+06	2.60621e+06	2.45301e+06	2.40101e+06	3.01237e+06	2.49724e+06	2.92527e+06	1.97404e+06	1.91902e+06	1.71552e+06	1.9665e+06	2.18422e+06
P13707	Gpd1	Mouse	no	DPAQGQLLK	10.2535	968.528	NA	Glycerol-3-phosphate dehydrogenase [NAD(+)], cytoplasmic (GPD-C) (GPDH-C) (EC 1.1.1.8)	2.47946e+06	2.36595e+06	2.673e+06	2.3489e+06	2.13762e+06	2.43293e+06	2.4115e+06	2.5381e+06	2.51246e+06	2.30827e+06	2.19282e+06	2.26644e+06	3.25038e+06	2.87388e+06	3.48414e+06	2.46016e+06	2.48061e+06	2.57447e+06	3.14102e+06	3.04556e+06	3.03452e+06	3.23137e+06	2.93852e+06	2.85496e+06	2.27008e+06	2.5398e+06	2.47869e+06	2.79466e+06	2.72547e+06	2.76488e+06	2.60621e+06	2.45301e+06	2.40101e+06	3.01237e+06	2.49724e+06	2.92527e+06	1.97404e+06	1.91902e+06	1.71552e+06	1.9665e+06	2.18422e+06
Q9UL12	SARDH	Human	no	DPLHEELLGQGCVFQER	11.8881	2025.95	[12] Carbamidomethyl	Sarcosine dehydrogenase, mitochondrial (SarDH) (EC 1.5.8.3) (BPR-2)	968435	1.23131e+06	1.11309e+06	1.04188e+06	998612	1.0069e+06	987760	932762	889576	725565	964907	899386	922699	942537	962915	774386	702486	685848	1.01081e+06	1.00878e+06	1.1407e+06	1.21354e+06	1.19415e+06	1.11446e+06	3.78656e+06	3.54584e+06	2.5677e+06	2.05893e+06	1.81796e+06	1.73428e+06	2.60604e+06	2.45302e+06	2.34014e+06	1.83098e+06	1.81278e+06	1.76684e+06	2.82299e+06	2.38811e+06	3.189e+06	3.24192e+06	2.78948e+06
Q99LB7	Sardh	Mouse	no	DPLHEELLGQGCVFQER	11.8881	2025.95	[12] Carbamidomethyl	Sarcosine dehydrogenase, mitochondrial (SarDH) (EC 1.5.8.3)	968435	1.23131e+06	1.11309e+06	1.04188e+06	998612	1.0069e+06	987760	932762	889576	725565	964907	899386	922699	942537	962915	774386	702486	685848	1.01081e+06	1.00878e+06	1.1407e+06	1.21354e+06	1.19415e+06	1.11446e+06	3.78656e+06	3.54584e+06	2.5677e+06	2.05893e+06	1.81796e+06	1.73428e+06	2.60604e+06	2.45302e+06	2.34014e+06	1.83098e+06	1.81278e+06	1.76684e+06	2.82299e+06	2.38811e+06	3.189e+06	3.24192e+06	2.78948e+06
Q9Y285	FARSA	Human	no	DQHDTFFLR	11.2742	1177.55	NA	Phenylalanine--tRNA ligase alpha subunit (EC 6.1.1.20) (CML33) (Phenylalanyl-tRNA synthetase alpha subunit) (PheRS)	3.33564e+06	4.04958e+06	3.99631e+06	3.81549e+06	4.11827e+06	4.14424e+06	4.16748e+06	3.85093e+06	4.37716e+06	3.71575e+06	4.10267e+06	4.10527e+06	3.99123e+06	3.7885e+06	4.45815e+06	4.03095e+06	4.04396e+06	4.24227e+06	3.64696e+06	4.10439e+06	4.28553e+06	3.86147e+06	4.10971e+06	4.2797e+06	2.73344e+06	2.45516e+06	2.57414e+06	1.31839e+06	1.29664e+06	1.30784e+06	1.46732e+06	1.34051e+06	1.33097e+06	1.09358e+06	1.03119e+06	1.12557e+06	3.77487e+06	3.69098e+06	3.5497e+06	3.58182e+06	3.76931e+06
Q8C0C7	Farsa	Mouse	no	DQHDTFFLR	11.2742	1177.55	NA	Phenylalanine--tRNA ligase alpha subunit (EC 6.1.1.20) (Phenylalanyl-tRNA synthetase alpha subunit) (PheRS)	3.33564e+06	4.04958e+06	3.99631e+06	3.81549e+06	4.11827e+06	4.14424e+06	4.16748e+06	3.85093e+06	4.37716e+06	3.71575e+06	4.10267e+06	4.10527e+06	3.99123e+06	3.7885e+06	4.45815e+06	4.03095e+06	4.04396e+06	4.24227e+06	3.64696e+06	4.10439e+06	4.28553e+06	3.86147e+06	4.10971e+06	4.2797e+06	2.73344e+06	2.45516e+06	2.57414e+06	1.31839e+06	1.29664e+06	1.30784e+06	1.46732e+06	1.34051e+06	1.33097e+06	1.09358e+06	1.03119e+06	1.12557e+06	3.77487e+06	3.69098e+06	3.5497e+06	3.58182e+06	3.76931e+06
Q7KZF4	SND1	Human	no	DTNGENIAESLVAEGLATR	13.1017	1958.95	NA	Staphylococcal nuclease domain-containing protein 1 (EC 3.1.31.1) (100 kDa coactivator) (EBNA2 coactivator p100) (Tudor domain-containing protein 11) (p100 co-activator)	2.91586e+06	4.23739e+06	4.09146e+06	4.82379e+06	4.91473e+06	4.82061e+06	5.12094e+06	5.10475e+06	4.67362e+06	4.59812e+06	5.05839e+06	4.76046e+06	4.15762e+06	4.82286e+06	5.00807e+06	4.50306e+06	5.39043e+06	4.5085e+06	4.37154e+06	3.75653e+06	3.99573e+06	5.01604e+06	5.03006e+06	4.62384e+06	2.3986e+06	2.4408e+06	1.93021e+06	1.60342e+06	1.74778e+06	1.82955e+06	1.63543e+06	1.71413e+06	1.51247e+06	1.05149e+06	1.01784e+06	1.09073e+06	3.49485e+06	3.36079e+06	3.76832e+06	3.46379e+06	3.56834e+06
Q78PY7	Snd1	Mouse	no	DTNGENIAESLVAEGLATR	13.1017	1958.95	NA	Staphylococcal nuclease domain-containing protein 1 (EC 3.1.31.1) (100 kDa coactivator) (p100 co-activator)	2.91586e+06	4.23739e+06	4.09146e+06	4.82379e+06	4.91473e+06	4.82061e+06	5.12094e+06	5.10475e+06	4.67362e+06	4.59812e+06	5.05839e+06	4.76046e+06	4.15762e+06	4.82286e+06	5.00807e+06	4.50306e+06	5.39043e+06	4.5085e+06	4.37154e+06	3.75653e+06	3.99573e+06	5.01604e+06	5.03006e+06	4.62384e+06	2.3986e+06	2.4408e+06	1.93021e+06	1.60342e+06	1.74778e+06	1.82955e+06	1.63543e+06	1.71413e+06	1.51247e+06	1.05149e+06	1.01784e+06	1.09073e+06	3.49485e+06	3.36079e+06	3.76832e+06	3.46379e+06	3.56834e+06
P11216	PYGB	Human	no	DYFFALAHTVR	12.1015	1338.67	NA	Glycogen phosphorylase, brain form (EC 2.4.1.1)	61450.5	48312.3	46023.1	78901.7	52367.1	80293.4	87670.7	121237	90340.9	103257	110878	117841	81882.7	104794	128028	71493.5	65082.7	63419.6	92387.1	89944.6	97997.1	106613	119190	96958.1	10363.6	11951.4	10049.1	33962.8	21858.9	24651.7	20245.2	31564.2	23128.4	21731.9	13800.3	16384.8	8213.52	46920.1	35256	51861.5	17691.8
Q8CI94	Pygb	Mouse	no	DYFFALAHTVR	12.1015	1338.67	NA	Glycogen phosphorylase, brain form (EC 2.4.1.1)	61450.5	48312.3	46023.1	78901.7	52367.1	80293.4	87670.7	121237	90340.9	103257	110878	117841	81882.7	104794	128028	71493.5	65082.7	63419.6	92387.1	89944.6	97997.1	106613	119190	96958.1	10363.6	11951.4	10049.1	33962.8	21858.9	24651.7	20245.2	31564.2	23128.4	21731.9	13800.3	16384.8	8213.52	46920.1	35256	51861.5	17691.8
P06737	PYGL	Human	no	DYYFALAHTVR	11.5727	1354.67	NA	Glycogen phosphorylase, liver form (EC 2.4.1.1)	1.33382e+06	1.6327e+06	1.67188e+06	1.93742e+06	1.98042e+06	1.88146e+06	1.66314e+06	1.64007e+06	1.58749e+06	1.78194e+06	2.14689e+06	2.33629e+06	2.18543e+06	2.17841e+06	2.35516e+06	1.25278e+06	1.12866e+06	1.08446e+06	2.14029e+06	2.14423e+06	2.18669e+06	2.3046e+06	2.40111e+06	2.38603e+06	2.80376e+06	2.46509e+06	1.77124e+06	1.99328e+06	2.13859e+06	1.7568e+06	2.41044e+06	2.33313e+06	2.22043e+06	2.10599e+06	2.16632e+06	2.3258e+06	2.42322e+06	2.03366e+06	2.66854e+06	2.47176e+06	2.26931e+06
Q9ET01	Pygl	Mouse	no	DYYFALAHTVR	11.5727	1354.67	NA	Glycogen phosphorylase, liver form (EC 2.4.1.1)	1.33382e+06	1.6327e+06	1.67188e+06	1.93742e+06	1.98042e+06	1.88146e+06	1.66314e+06	1.64007e+06	1.58749e+06	1.78194e+06	2.14689e+06	2.33629e+06	2.18543e+06	2.17841e+06	2.35516e+06	1.25278e+06	1.12866e+06	1.08446e+06	2.14029e+06	2.14423e+06	2.18669e+06	2.3046e+06	2.40111e+06	2.38603e+06	2.80376e+06	2.46509e+06	1.77124e+06	1.99328e+06	2.13859e+06	1.7568e+06	2.41044e+06	2.33313e+06	2.22043e+06	2.10599e+06	2.16632e+06	2.3258e+06	2.42322e+06	2.03366e+06	2.66854e+06	2.47176e+06	2.26931e+06
P00352	ALDH1A1	Human	no	EAGFPPGVVNIVPGYGPTAGAAISSHMDIDK	12.5736	3066.51	NA	Retinal dehydrogenase 1 (RALDH 1) (RalDH1) (EC 1.2.1.-) (EC 1.2.1.36) (ALDH-E1) (ALHDII) (Aldehyde dehydrogenase family 1 member A1) (Aldehyde dehydrogenase, cytosolic)	3.70271e+07	6.19663e+07	5.48228e+07	6.22874e+07	6.73042e+07	5.91653e+07	6.06709e+07	4.25466e+07	4.74369e+07	5.14266e+07	6.57722e+07	5.32804e+07	4.77355e+07	6.02546e+07	4.38325e+07	4.66547e+07	5.67041e+07	4.3433e+07	4.43512e+07	4.52539e+07	4.67502e+07	7.25196e+07	7.56377e+07	5.60013e+07	1.84943e+06	1.61241e+06	1.46775e+06	1.10651e+06	1.36488e+06	1.20843e+06	1.73622e+06	1.77152e+06	1.57844e+06	2.15135e+06	2.35767e+06	2.12209e+06	2.26694e+06	1.80347e+06	2.25836e+06	1.90991e+06	2.05844e+06
P00352	ALDH1A1	Human	no	EAGFPPGVVNIVPGYGPTAGAAISSHMDIDK	12.2514	3082.5	[27] Oxidation	Retinal dehydrogenase 1 (RALDH 1) (RalDH1) (EC 1.2.1.-) (EC 1.2.1.36) (ALDH-E1) (ALHDII) (Aldehyde dehydrogenase family 1 member A1) (Aldehyde dehydrogenase, cytosolic)	3.2691e+06	5.12675e+06	4.55275e+06	4.99747e+06	5.62445e+06	4.54372e+06	4.84363e+06	3.75949e+06	3.81173e+06	4.03458e+06	5.36027e+06	4.51316e+06	4.55367e+06	5.06862e+06	3.86458e+06	4.3868e+06	5.18154e+06	3.79627e+06	4.67238e+06	4.70036e+06	4.40893e+06	7.19616e+06	7.63714e+06	5.53691e+06	169684	164185	186707	130525	151702	110675	175153	127734	162771	170476	193298	157658	195829	212676	288660	232794	213855
P24549	Aldh1a1	Mouse	no	EAGFPPGVVNIVPGYGPTAGAAISSHMDVDK	12.4665	3052.49	NA	Retinal dehydrogenase 1 (RALDH 1) (RalDH1) (EC 1.2.1.-) (EC 1.2.1.36) (ALDH-E1) (ALHDII) (Aldehyde dehydrogenase family 1 member A1) (Aldehyde dehydrogenase, cytosolic)	5.75777e+06	9.40566e+06	9.01629e+06	1.02e+07	1.12578e+07	9.4138e+06	1.92122e+07	1.46979e+07	1.55991e+07	1.85717e+07	2.50276e+07	2.11595e+07	6.89269e+06	8.36608e+06	6.87364e+06	1.71034e+07	2.21934e+07	1.71375e+07	4.25417e+06	4.18352e+06	4.02452e+06	9.90576e+06	1.02201e+07	8.08934e+06	8.42224e+07	7.25573e+07	6.7352e+07	5.51315e+07	6.47166e+07	5.21944e+07	7.81111e+07	8.56438e+07	7.31447e+07	8.55457e+07	1.05526e+08	9.18458e+07	9.46438e+07	8.79304e+07	1.07254e+08	1.04093e+08	9.40092e+07
P24549	Aldh1a1	Mouse	no	EAGFPPGVVNIVPGYGPTAGAAISSHMDVDK	12.2006	3068.49	[27] Oxidation	Retinal dehydrogenase 1 (RALDH 1) (RalDH1) (EC 1.2.1.-) (EC 1.2.1.36) (ALDH-E1) (ALHDII) (Aldehyde dehydrogenase family 1 member A1) (Aldehyde dehydrogenase, cytosolic)	469154	780753	640737	686394	792730	569121	1.33307e+06	1.1867e+06	989888	1.29089e+06	1.72695e+06	1.44654e+06	540862	607977	531073	1.41958e+06	1.69696e+06	1.25068e+06	359308	245273	264088	760117	796357	719958	6.79875e+06	5.68567e+06	5.48045e+06	4.31642e+06	5.24138e+06	4.88458e+06	7.36125e+06	7.44369e+06	6.43275e+06	7.43063e+06	9.07688e+06	7.68102e+06	7.81154e+06	7.53608e+06	8.84651e+06	7.49781e+06	7.334e+06
P46019	PHKA2	Human	no	EALEGILIR	11.8717	1012.59	NA	Phosphorylase b kinase regulatory subunit alpha, liver isoform (Phosphorylase kinase alpha L subunit)	1.05829e+06	1.24056e+06	1.23341e+06	1.39411e+06	1.3364e+06	1.26719e+06	1.17569e+06	1.13194e+06	1.01473e+06	593047	882475	929090	1.26523e+06	1.21797e+06	1.39421e+06	1.18966e+06	1.10572e+06	1.05862e+06	1.40965e+06	1.36301e+06	1.50483e+06	1.79237e+06	1.83207e+06	1.82822e+06	2571.53	7382.23	861271	8588.21	10362.7	15364.9	8216.3	8966.03	7044.41	6385.6	12721.1	7911.35	3652.31	4308.71	6790.26	8961.06	12190.4
Q8BWJ3	Phka2	Mouse	no	EALEGILIR	11.8717	1012.59	NA	Phosphorylase b kinase regulatory subunit alpha, liver isoform (Phosphorylase kinase alpha L subunit)	1.05829e+06	1.24056e+06	1.23341e+06	1.39411e+06	1.3364e+06	1.26719e+06	1.17569e+06	1.13194e+06	1.01473e+06	593047	882475	929090	1.26523e+06	1.21797e+06	1.39421e+06	1.18966e+06	1.10572e+06	1.05862e+06	1.40965e+06	1.36301e+06	1.50483e+06	1.79237e+06	1.83207e+06	1.82822e+06	2571.53	7382.23	861271	8588.21	10362.7	15364.9	8216.3	8966.03	7044.41	6385.6	12721.1	7911.35	3652.31	4308.71	6790.26	8961.06	12190.4
Q96SQ9	CYP2S1	Human	no	EALGGQAEEFSGR	10.4578	1349.62	NA	Cytochrome P450 2S1 (EC 1.14.14.-) (CYPIIS1) (Hydroperoxy icosatetraenoate dehydratase) (EC 4.2.1.152) (Thromboxane-A synthase) (EC 5.3.99.5)	0	0	0	0	1299.5	0	2261.04	1515.99	1667.98	3835.41	0	1315.19	2077.64	0	3331.17	4127.46	0	6228.87	0	0	1509.26	2029.22	0	112.318	2763.56	951.826	0	13354.1	13753.8	11597.9	3239.59	865.682	1602.52	0	0	1036.95	3175.76	0	6207.45	2128.64	0
Q9DBX6	Cyp2s1	Mouse	no	EALGGQAEEFSGR	10.4578	1349.62	NA	Cytochrome P450 2S1 (EC 1.14.14.-) (CYPIIS1) (Hydroperoxy icosatetraenoate dehydratase) (EC 4.2.1.152) (Thromboxane-A synthase) (EC 5.3.99.5)	0	0	0	0	1299.5	0	2261.04	1515.99	1667.98	3835.41	0	1315.19	2077.64	0	3331.17	4127.46	0	6228.87	0	0	1509.26	2029.22	0	112.318	2763.56	951.826	0	13354.1	13753.8	11597.9	3239.59	865.682	1602.52	0	0	1036.95	3175.76	0	6207.45	2128.64	0
P33260	CYP2C18	Human	no	EALIDHGEEFSGR	10.4494	1458.67	NA	Cytochrome P450 2C18 (EC 1.14.14.1) (CYPIIC18) (Cytochrome P450-6b/29c)	711241	907703	976043	505595	600831	514716	599768	596354	587937	415725	465189	535568	603353	574500	639609	724650	847355	812099	242874	246303	280416	406793	429940	428772	3.69011e+06	3.1384e+06	2.5422e+06	1.65368e+06	1.71493e+06	1.30954e+06	2.27009e+06	2.32246e+06	2.02332e+06	1.22417e+06	1.0696e+06	1.45444e+06	2.2309e+06	1.8812e+06	2.52763e+06	3.85401e+06	3.41884e+06
P56657	Cyp2c40	Mouse	no	EALIDHGEEFSGR	10.4494	1458.67	NA	Cytochrome P450 2C40 (EC 1.14.14.-) (CYPIIC40)	711241	907703	976043	505595	600831	514716	599768	596354	587937	415725	465189	535568	603353	574500	639609	724650	847355	812099	242874	246303	280416	406793	429940	428772	3.69011e+06	3.1384e+06	2.5422e+06	1.65368e+06	1.71493e+06	1.30954e+06	2.27009e+06	2.32246e+06	2.02332e+06	1.22417e+06	1.0696e+06	1.45444e+06	2.2309e+06	1.8812e+06	2.52763e+06	3.85401e+06	3.41884e+06
P11509	CYP2A6	Human	no	EALVDQAEEFSGR	11.2904	1449.67	NA	Cytochrome P450 2A6 (EC 1.14.13.-) (1,4-cineole 2-exo-monooxygenase) (CYPIIA6) (Coumarin 7-hydroxylase) (Cytochrome P450 IIA3) (Cytochrome P450(I))	1.4822e+07	1.86447e+07	1.92947e+07	1.93631e+07	2.19216e+07	2.06032e+07	3.13555e+07	3.10386e+07	3.09314e+07	2.68353e+07	3.34831e+07	3.75941e+07	2.81815e+07	2.76526e+07	3.00868e+07	2.71824e+07	2.79002e+07	2.95826e+07	1.93823e+07	1.94884e+07	2.2344e+07	3.26355e+07	3.36917e+07	3.44393e+07	4.61226e+07	3.74995e+07	2.72714e+07	2.80589e+07	2.77805e+07	2.18421e+07	2.88999e+07	2.86501e+07	2.55564e+07	3.39748e+07	3.42969e+07	3.99215e+07	7.18501e+07	6.34594e+07	8.50139e+07	6.59084e+07	5.51456e+07
P11509	CYP2A6	Human	no	EALVDQAEEFSGR	10.7881	1449.67	NA	Cytochrome P450 2A6 (EC 1.14.13.-) (1,4-cineole 2-exo-monooxygenase) (CYPIIA6) (Coumarin 7-hydroxylase) (Cytochrome P450 IIA3) (Cytochrome P450(I))	38274.4	56566	68212.9	60201.5	72586.2	71117.2	104096	109646	103353	87628.1	112132	121415	87319.9	100778	101068	89525.5	99365.6	102903	61799.5	58621.5	67323	106272	112492	109642	144276	117413	87925.4	88086.6	79437.1	49847.8	82687.3	81898.5	76813.8	116161	94966.3	116074	233467	216217	274319	203133	161746
P15392	Cyp2a4	Mouse	no	EALVDQAEEFSGR	11.2904	1449.67	NA	Cytochrome P450 2A4 (EC 1.14.14.1) (CYPIIA4) (Cytochrome P450-15-alpha) (Cytochrome P450-IIA3.1) (Testosterone 15-alpha-hydroxylase)	1.4822e+07	1.86447e+07	1.92947e+07	1.93631e+07	2.19216e+07	2.06032e+07	3.13555e+07	3.10386e+07	3.09314e+07	2.68353e+07	3.34831e+07	3.75941e+07	2.81815e+07	2.76526e+07	3.00868e+07	2.71824e+07	2.79002e+07	2.95826e+07	1.93823e+07	1.94884e+07	2.2344e+07	3.26355e+07	3.36917e+07	3.44393e+07	4.61226e+07	3.74995e+07	2.72714e+07	2.80589e+07	2.77805e+07	2.18421e+07	2.88999e+07	2.86501e+07	2.55564e+07	3.39748e+07	3.42969e+07	3.99215e+07	7.18501e+07	6.34594e+07	8.50139e+07	6.59084e+07	5.51456e+07
P15392	Cyp2a4	Mouse	no	EALVDQAEEFSGR	10.7881	1449.67	NA	Cytochrome P450 2A4 (EC 1.14.14.1) (CYPIIA4) (Cytochrome P450-15-alpha) (Cytochrome P450-IIA3.1) (Testosterone 15-alpha-hydroxylase)	38274.4	56566	68212.9	60201.5	72586.2	71117.2	104096	109646	103353	87628.1	112132	121415	87319.9	100778	101068	89525.5	99365.6	102903	61799.5	58621.5	67323	106272	112492	109642	144276	117413	87925.4	88086.6	79437.1	49847.8	82687.3	81898.5	76813.8	116161	94966.3	116074	233467	216217	274319	203133	161746
P36957	DLST	Human	no	EAVTFLR	11.1253	834.456	NA	Dihydrolipoyllysine-residue succinyltransferase component of 2-oxoglutarate dehydrogenase complex, mitochondrial (EC 2.3.1.61) (2-oxoglutarate dehydrogenase complex component E2) (OGDC-E2) (Dihydrolipoamide succinyltransferase component of 2-oxoglutarate dehydrogenase complex) (E2K)	369089	331661	381988	327008	300604	337088	355129	366285	324945	317707	325075	344782	386733	340517	355856	393486	353394	359754	405501	388902	382429	431135	396917	374782	359492	354521	342002	340364	337138	362522	323159	295541	314074	329169	327408	304008	269869	293354	291247	301608	305617
Q9D2G2	Dlst	Mouse	no	EAVTFLR	11.1253	834.456	NA	Dihydrolipoyllysine-residue succinyltransferase component of 2-oxoglutarate dehydrogenase complex, mitochondrial (EC 2.3.1.61) (2-oxoglutarate dehydrogenase complex component E2) (OGDC-E2) (Dihydrolipoamide succinyltransferase component of 2-oxoglutarate dehydrogenase complex) (E2K)	369089	331661	381988	327008	300604	337088	355129	366285	324945	317707	325075	344782	386733	340517	355856	393486	353394	359754	405501	388902	382429	431135	396917	374782	359492	354521	342002	340364	337138	362522	323159	295541	314074	329169	327408	304008	269869	293354	291247	301608	305617
Q8TCJ2	STT3B	Human	no	EAYFWLR	12.3689	983.486	NA	Dolichyl-diphosphooligosaccharide--protein glycosyltransferase subunit STT3B (Oligosaccharyl transferase subunit STT3B) (STT3-B) (EC 2.4.99.18) (Source of immunodominant MHC-associated peptides homolog)	1.48965e+06	1.6282e+06	1.85932e+06	1.66738e+06	1.79728e+06	1.88889e+06	2.13139e+06	1.98425e+06	2.27192e+06	1.87196e+06	2.18455e+06	2.10402e+06	2.05861e+06	2.09657e+06	2.45849e+06	1.89232e+06	2.13207e+06	2.00777e+06	1.98572e+06	2.13619e+06	2.15341e+06	2.12638e+06	2.10133e+06	2.18104e+06	1.02189e+06	921638	616916	333827	312758	330925	273572	268485	246163	156919	152146	175341	1.55022e+06	1.5543e+06	1.73272e+06	1.65783e+06	1.61732e+06
Q3TDQ1	Stt3b	Mouse	no	EAYFWLR	12.3689	983.486	NA	Dolichyl-diphosphooligosaccharide--protein glycosyltransferase subunit STT3B (Oligosaccharyl transferase subunit STT3B) (STT3-B) (EC 2.4.99.18) (B6dom1 antigen) (Source of immunodominant MHC-associated peptides)	1.48965e+06	1.6282e+06	1.85932e+06	1.66738e+06	1.79728e+06	1.88889e+06	2.13139e+06	1.98425e+06	2.27192e+06	1.87196e+06	2.18455e+06	2.10402e+06	2.05861e+06	2.09657e+06	2.45849e+06	1.89232e+06	2.13207e+06	2.00777e+06	1.98572e+06	2.13619e+06	2.15341e+06	2.12638e+06	2.10133e+06	2.18104e+06	1.02189e+06	921638	616916	333827	312758	330925	273572	268485	246163	156919	152146	175341	1.55022e+06	1.5543e+06	1.73272e+06	1.65783e+06	1.61732e+06
P46977	STT3A	Human	no	EAYYWLR	12.3689	1015.48	[5] Oxidation	Dolichyl-diphosphooligosaccharide--protein glycosyltransferase subunit STT3A (Oligosaccharyl transferase subunit STT3A) (STT3-A) (EC 2.4.99.18) (B5) (Integral membrane protein 1) (Transmembrane protein TMC)	42525.7	41894.2	47343	40525	50815.7	48213.4	53647.2	51920.7	60989.4	46301.6	56812.4	53674.6	51737.3	53878.6	69738.7	56374.6	60240.5	65432.4	60311.1	61135.6	65529.6	62450.5	59837.6	74557.6	25795.7	25160.8	13321.1	7506.87	4028.24	5557.3	4045.47	0	3616.93	1860.71	0	2000.81	47029.5	41531.1	45761.7	44810.7	45297.3
P46978	Stt3a	Mouse	no	EAYYWLR	12.3689	1015.48	[5] Oxidation	Dolichyl-diphosphooligosaccharide--protein glycosyltransferase subunit STT3A (Oligosaccharyl transferase subunit STT3A) (STT3-A) (EC 2.4.99.18) (B5) (Integral membrane protein 1)	42525.7	41894.2	47343	40525	50815.7	48213.4	53647.2	51920.7	60989.4	46301.6	56812.4	53674.6	51737.3	53878.6	69738.7	56374.6	60240.5	65432.4	60311.1	61135.6	65529.6	62450.5	59837.6	74557.6	25795.7	25160.8	13321.1	7506.87	4028.24	5557.3	4045.47	0	3616.93	1860.71	0	2000.81	47029.5	41531.1	45761.7	44810.7	45297.3
P62701	RPS4X	Human	no	ECLPLIIFLR	13.8589	1272.72	[2] Carbamidomethyl	40S ribosomal protein S4, X isoform (SCR10) (Single copy abundant mRNA protein) (Small ribosomal subunit protein eS4)	43946.8	31999.6	23578.9	47347	21175.3	26908.7	61158.3	39647	41239	29907.3	48578.2	27041.6	63296.7	55514.3	66661.2	47652.1	52287.1	29573.8	67653.3	42379.5	51190.6	87204.9	67240.7	42892.6	47193.3	36397.7	24997.5	10724.8	4002.71	16465.7	7789.56	3609.58	7580.87	5013.69	12616	11678.9	40392.9	31876.9	33123.1	34028.2	42040.1
P62702	Rps4x	Mouse	no	ECLPLIIFLR	13.8589	1272.72	[2] Carbamidomethyl	40S ribosomal protein S4, X isoform	43946.8	31999.6	23578.9	47347	21175.3	26908.7	61158.3	39647	41239	29907.3	48578.2	27041.6	63296.7	55514.3	66661.2	47652.1	52287.1	29573.8	67653.3	42379.5	51190.6	87204.9	67240.7	42892.6	47193.3	36397.7	24997.5	10724.8	4002.71	16465.7	7789.56	3609.58	7580.87	5013.69	12616	11678.9	40392.9	31876.9	33123.1	34028.2	42040.1
P05091	ALDH2	Human	no	EEIFGPVMQILK	13.3605	1402.75	NA	Aldehyde dehydrogenase, mitochondrial (EC 1.2.1.3) (ALDH class 2) (ALDH-E2) (ALDHI)	55173.6	42091.3	42713.6	54039.9	57952.3	49728.2	48673.4	25857	36230.1	38686.6	45311.3	43689.2	63461.8	71491.6	58437	49773.9	40106	32720.6	76046	60876.9	55860.3	81038.7	76343.6	49813.8	23440.9	23339.7	25892.3	10029.1	14624.4	10599.6	25161.1	17852.4	8629.72	8715.6	12544.2	6208.91	9054.33	15589.9	2527.59	12911.9	18484.4
P47738	Aldh2	Mouse	no	EEIFGPVMQILK	13.3605	1402.75	NA	Aldehyde dehydrogenase, mitochondrial (EC 1.2.1.3) (AHD-M1) (ALDH class 2) (ALDH-E2) (ALDHI)	55173.6	42091.3	42713.6	54039.9	57952.3	49728.2	48673.4	25857	36230.1	38686.6	45311.3	43689.2	63461.8	71491.6	58437	49773.9	40106	32720.6	76046	60876.9	55860.3	81038.7	76343.6	49813.8	23440.9	23339.7	25892.3	10029.1	14624.4	10599.6	25161.1	17852.4	8629.72	8715.6	12544.2	6208.91	9054.33	15589.9	2527.59	12911.9	18484.4
P30837	ALDH1B1	Human	no	EEIFGPVQPLFK	13.3605	1402.75	NA	Aldehyde dehydrogenase X, mitochondrial (EC 1.2.1.3) (Aldehyde dehydrogenase 5) (Aldehyde dehydrogenase family 1 member B1)	55173.6	42091.3	42713.6	54039.9	57952.3	49728.2	48673.4	25857	36230.1	38686.6	45311.3	43689.2	63461.8	71491.6	58437	49773.9	40106	32720.6	76046	60876.9	55860.3	81038.7	76343.6	49813.8	23440.9	23339.7	25892.3	10029.1	14624.4	10599.6	25161.1	17852.4	8629.72	8715.6	12544.2	6208.91	9054.33	15589.9	2527.59	12911.9	18484.4
Q9CZS1	Aldh1b1	Mouse	no	EEIFGPVQPLFK	13.3605	1402.75	NA	Aldehyde dehydrogenase X, mitochondrial (EC 1.2.1.3) (Aldehyde dehydrogenase family 1 member B1)	55173.6	42091.3	42713.6	54039.9	57952.3	49728.2	48673.4	25857	36230.1	38686.6	45311.3	43689.2	63461.8	71491.6	58437	49773.9	40106	32720.6	76046	60876.9	55860.3	81038.7	76343.6	49813.8	23440.9	23339.7	25892.3	10029.1	14624.4	10599.6	25161.1	17852.4	8629.72	8715.6	12544.2	6208.91	9054.33	15589.9	2527.59	12911.9	18484.4
O43175	PHGDH	Human	no	EELIAELQDCEGLIVR	12.9825	1885.94	[10] Carbamidomethyl	D-3-phosphoglycerate dehydrogenase (3-PGDH) (EC 1.1.1.95) (2-oxoglutarate reductase) (EC 1.1.1.399) (Malate dehydrogenase) (EC 1.1.1.37)	412561	950612	1.22288e+06	1.7016e+06	1.85943e+06	1.89435e+06	1.55914e+06	1.23212e+06	1.27251e+06	1.59947e+06	1.52155e+06	1.58291e+06	1.46093e+06	1.88059e+06	1.42747e+06	1.2399e+06	1.20994e+06	957593	954478	1.29866e+06	1.48418e+06	1.60125e+06	1.91472e+06	1.78991e+06	174196	135474	124246	135658	94428.1	136663	100527	113983	133716	167549	115647	115513	179125	112390	178024	181760	169333
Q61753	Phgdh	Mouse	no	EELIAELQDCEGLIVR	12.9825	1885.94	[10] Carbamidomethyl	D-3-phosphoglycerate dehydrogenase (3-PGDH) (EC 1.1.1.95) (A10)	412561	950612	1.22288e+06	1.7016e+06	1.85943e+06	1.89435e+06	1.55914e+06	1.23212e+06	1.27251e+06	1.59947e+06	1.52155e+06	1.58291e+06	1.46093e+06	1.88059e+06	1.42747e+06	1.2399e+06	1.20994e+06	957593	954478	1.29866e+06	1.48418e+06	1.60125e+06	1.91472e+06	1.78991e+06	174196	135474	124246	135658	94428.1	136663	100527	113983	133716	167549	115647	115513	179125	112390	178024	181760	169333
P62937	PPIA	Human	no	EGMNIVEAMER	11.8881	1277.57	NA	Peptidyl-prolyl cis-trans isomerase A (PPIase A) (EC 5.2.1.8) (Cyclophilin A) (Cyclosporin A-binding protein) (Rotamase A) [Cleaved into: Peptidyl-prolyl cis-trans isomerase A, N-terminally processed]	1.04623e+06	1.19554e+06	1.11097e+06	1.40817e+06	1.24388e+06	1.29369e+06	1.46176e+06	1.43811e+06	1.20342e+06	925415	1.31952e+06	1.34131e+06	1.30686e+06	1.2265e+06	1.28265e+06	1.29241e+06	990224	987988	911155	866161	945684	1.62079e+06	1.55846e+06	1.57228e+06	816419	821469	524584	1.69449e+06	1.40789e+06	1.48782e+06	1.87906e+06	1.79563e+06	1.69436e+06	1.88093e+06	1.98201e+06	1.90732e+06	679476	567733	930759	784545	652065
P62937	PPIA	Human	no	EGMNIVEAMER	10.8381	1293.57	[9] Oxidation	Peptidyl-prolyl cis-trans isomerase A (PPIase A) (EC 5.2.1.8) (Cyclophilin A) (Cyclosporin A-binding protein) (Rotamase A) [Cleaved into: Peptidyl-prolyl cis-trans isomerase A, N-terminally processed]	49521.7	54277.7	48591.6	58055.7	61955.3	50829.6	72687.6	67664.7	54791.4	42300.4	49739.5	65105.9	67968.8	60658.2	63369.8	62769.5	44251.6	56852.2	62539.3	47737.2	43013.6	104248	96869.3	87074.9	35308.4	23555.9	15645.6	94130.6	79188.9	67962.5	116292	87853.8	94003.7	89579.1	87374.3	74379.3	26306.1	22964	30189	28115.8	16623.8
P17742	Ppia	Mouse	no	EGMNIVEAMER	11.8881	1277.57	NA	Peptidyl-prolyl cis-trans isomerase A (PPIase A) (EC 5.2.1.8) (Cyclophilin A) (Cyclosporin A-binding protein) (Rotamase A) (SP18) [Cleaved into: Peptidyl-prolyl cis-trans isomerase A, N-terminally processed]	1.04623e+06	1.19554e+06	1.11097e+06	1.40817e+06	1.24388e+06	1.29369e+06	1.46176e+06	1.43811e+06	1.20342e+06	925415	1.31952e+06	1.34131e+06	1.30686e+06	1.2265e+06	1.28265e+06	1.29241e+06	990224	987988	911155	866161	945684	1.62079e+06	1.55846e+06	1.57228e+06	816419	821469	524584	1.69449e+06	1.40789e+06	1.48782e+06	1.87906e+06	1.79563e+06	1.69436e+06	1.88093e+06	1.98201e+06	1.90732e+06	679476	567733	930759	784545	652065
P17742	Ppia	Mouse	no	EGMNIVEAMER	10.8381	1293.57	[9] Oxidation	Peptidyl-prolyl cis-trans isomerase A (PPIase A) (EC 5.2.1.8) (Cyclophilin A) (Cyclosporin A-binding protein) (Rotamase A) (SP18) [Cleaved into: Peptidyl-prolyl cis-trans isomerase A, N-terminally processed]	49521.7	54277.7	48591.6	58055.7	61955.3	50829.6	72687.6	67664.7	54791.4	42300.4	49739.5	65105.9	67968.8	60658.2	63369.8	62769.5	44251.6	56852.2	62539.3	47737.2	43013.6	104248	96869.3	87074.9	35308.4	23555.9	15645.6	94130.6	79188.9	67962.5	116292	87853.8	94003.7	89579.1	87374.3	74379.3	26306.1	22964	30189	28115.8	16623.8
Q9HC35	EML4	Human	no	EIEVPDQYGTIR	11.2575	1418.7	NA	Echinoderm microtubule-associated protein-like 4 (EMAP-4) (Restrictedly overexpressed proliferation-associated protein) (Ropp 120)	92134.6	90283.1	94600.8	102129	82022.6	98934.5	85346.4	82472.2	67226.8	69802.2	69635.9	68011.3	126782	118546	104405	98805.4	77072.8	74597	110953	126166	117093	138592	136713	111839	11298.4	13895.3	8982.26	1762.63	8338.73	6578.44	6397.45	5919.66	4019.09	1357.73	1785.6	3708.98	12219.7	15468.8	4095.94	8497.89	12438
Q3UMY5	Eml4	Mouse	no	EIEVPDQYGTIR	11.2575	1418.7	NA	Echinoderm microtubule-associated protein-like 4 (EMAP-4)	92134.6	90283.1	94600.8	102129	82022.6	98934.5	85346.4	82472.2	67226.8	69802.2	69635.9	68011.3	126782	118546	104405	98805.4	77072.8	74597	110953	126166	117093	138592	136713	111839	11298.4	13895.3	8982.26	1762.63	8338.73	6578.44	6397.45	5919.66	4019.09	1357.73	1785.6	3708.98	12219.7	15468.8	4095.94	8497.89	12438
P31327	CPS1	Human	no	EIGFSDK	10.1855	794.38	NA	Carbamoyl-phosphate synthase [ammonia], mitochondrial (EC 6.3.4.16) (Carbamoyl-phosphate synthetase I) (CPSase I)	101947	93038.7	102086	104069	95480.1	116207	91677.8	95364.6	87465	83853.4	78079.6	75569.9	104198	86228.3	103845	103290	112620	107814	154223	141655	137923	125999	112063	106835	71710.1	76865.2	68559.2	26181.3	24773.2	21955.8	22738.1	20791.3	17398	18770.5	12427.1	14254.6	67749.1	67515.4	47826	57294	68593.8
Q8C196	Cps1	Mouse	no	EIGFSDK	10.1855	794.38	NA	Carbamoyl-phosphate synthase [ammonia], mitochondrial (EC 6.3.4.16) (Carbamoyl-phosphate synthetase I) (CPSase I)	101947	93038.7	102086	104069	95480.1	116207	91677.8	95364.6	87465	83853.4	78079.6	75569.9	104198	86228.3	103845	103290	112620	107814	154223	141655	137923	125999	112063	106835	71710.1	76865.2	68559.2	26181.3	24773.2	21955.8	22738.1	20791.3	17398	18770.5	12427.1	14254.6	67749.1	67515.4	47826	57294	68593.8
Q15293	RCN1	Human	no	EIVVLETLEDIDK	13.2399	1514.81	NA	Reticulocalbin-1	88154.5	144833	148473	148749	175066	141048	179018	123420	139922	99276.8	115679	111387	86748.7	138895	137195	119102	147322	126645	101439	80683.1	107526	201592	196437	141752	6513.82	0	64.2972	3941.08	5659.44	3767.13	0	6991.01	6048.5	14702.3	8114.09	1851.21	0	2628.04	2314.45	0	7529.66
Q05186	Rcn1	Mouse	no	EIVVLETLEDIDK	13.2399	1514.81	NA	Reticulocalbin-1	88154.5	144833	148473	148749	175066	141048	179018	123420	139922	99276.8	115679	111387	86748.7	138895	137195	119102	147322	126645	101439	80683.1	107526	201592	196437	141752	6513.82	0	64.2972	3941.08	5659.44	3767.13	0	6991.01	6048.5	14702.3	8114.09	1851.21	0	2628.04	2314.45	0	7529.66
P26038	MSN	Human	no	EKEELMER	9.32265	1062.5	NA	Moesin (Membrane-organizing extension spike protein)	72788	66839.5	73153.2	66289.8	68641.2	76623.3	65267.4	55409.7	59259.3	61346.6	61219.3	62526.9	73954.1	70440.3	79296.3	54522.2	53663.9	58154.8	54988.7	43557.7	58421	76908.9	72430.2	71407.5	30783.9	33853.9	21774.3	40056.1	41188.4	34734.3	38962.1	41762.4	36634.7	51385.8	42575.4	41892.9	21985.2	26375.5	24475.8	33908.3	25268.6
P26043	Rdx	Mouse	no	EKEELMER	9.32265	1062.5	NA	Radixin (ESP10)	72788	66839.5	73153.2	66289.8	68641.2	76623.3	65267.4	55409.7	59259.3	61346.6	61219.3	62526.9	73954.1	70440.3	79296.3	54522.2	53663.9	58154.8	54988.7	43557.7	58421	76908.9	72430.2	71407.5	30783.9	33853.9	21774.3	40056.1	41188.4	34734.3	38962.1	41762.4	36634.7	51385.8	42575.4	41892.9	21985.2	26375.5	24475.8	33908.3	25268.6
O15020	SPTBN2	Human	no	ELDDLEQWIQER	12.8627	1572.74	NA	Spectrin beta chain, non-erythrocytic 2 (Beta-III spectrin) (Spinocerebellar ataxia 5 protein)	112604	160998	118873	194342	167018	177566	113985	154342	142138	164826	154472	114167	125911	149396	142778	87698.9	149629	116374	122805	167253	162612	140938	124816	166752	159771	174531	59765	174505	143725	171851	153085	159458	124666	136453	100820	129658	57245.4	56380.1	45482.5	66657.7	59970.2
Q68FG2	Sptbn2	Mouse	no	ELDDLEQWIQER	12.8627	1572.74	NA	Spectrin beta chain	112604	160998	118873	194342	167018	177566	113985	154342	142138	164826	154472	114167	125911	149396	142778	87698.9	149629	116374	122805	167253	162612	140938	124816	166752	159771	174531	59765	174505	143725	171851	153085	159458	124666	136453	100820	129658	57245.4	56380.1	45482.5	66657.7	59970.2
Q6IPR1	ETFRF1	Human	no	ELEALYFLR	13.0513	1152.61	NA	Electron transfer flavoprotein regulatory factor 1 (LYR motif-containing protein 5)	22225.8	25047.7	34721.8	32029.1	21070.1	28160.7	23750.3	33544.2	26692.1	28300	32025.5	31750.5	41798.2	26320	39943	29051.6	31637.8	25020.8	50650.5	41906.8	31282.4	45491.8	39282.7	34443.1	27095.9	29510.3	729.232	41386.8	23935	38069.6	35715.4	28596.9	19590.8	56319.9	43167.4	42495.6	19784.6	26199	17242.5	19391.7	18171.3
Q91V16	Etfrf1	Mouse	no	ELEALYFLR	13.0513	1152.61	NA	Electron transfer flavoprotein regulatory factor 1 (Growth hormone-inducible soluble protein) (LYR motif-containing protein 5)	22225.8	25047.7	34721.8	32029.1	21070.1	28160.7	23750.3	33544.2	26692.1	28300	32025.5	31750.5	41798.2	26320	39943	29051.6	31637.8	25020.8	50650.5	41906.8	31282.4	45491.8	39282.7	34443.1	27095.9	29510.3	729.232	41386.8	23935	38069.6	35715.4	28596.9	19590.8	56319.9	43167.4	42495.6	19784.6	26199	17242.5	19391.7	18171.3
P62241	RPS8	Human	no	ELEFYLR	12.0031	968.496	NA	40S ribosomal protein S8 (Small ribosomal subunit protein eS8)	1.46124e+06	1.50252e+06	1.40352e+06	1.73803e+06	1.58923e+06	1.49376e+06	1.9697e+06	1.97985e+06	1.65319e+06	1.64795e+06	1.86583e+06	1.51379e+06	1.73714e+06	1.63931e+06	1.90459e+06	1.93229e+06	1.93353e+06	1.72183e+06	1.54351e+06	1.61715e+06	1.45504e+06	2.02528e+06	1.84702e+06	1.73611e+06	1.21185e+06	1.20044e+06	518184	300924	243215	321030	396836	413919	404346	447005	435352	449347	1.38419e+06	1.35772e+06	1.36759e+06	1.32542e+06	1.35729e+06
P62242	Rps8	Mouse	no	ELEFYLR	12.0031	968.496	NA	40S ribosomal protein S8	1.46124e+06	1.50252e+06	1.40352e+06	1.73803e+06	1.58923e+06	1.49376e+06	1.9697e+06	1.97985e+06	1.65319e+06	1.64795e+06	1.86583e+06	1.51379e+06	1.73714e+06	1.63931e+06	1.90459e+06	1.93229e+06	1.93353e+06	1.72183e+06	1.54351e+06	1.61715e+06	1.45504e+06	2.02528e+06	1.84702e+06	1.73611e+06	1.21185e+06	1.20044e+06	518184	300924	243215	321030	396836	413919	404346	447005	435352	449347	1.38419e+06	1.35772e+06	1.36759e+06	1.32542e+06	1.35729e+06
Q86YB7	ECHDC2	Human	no	ELIFTGR	11.1253	834.456	NA	Enoyl-CoA hydratase domain-containing protein 2, mitochondrial	369089	331661	381988	327008	300604	337088	355129	366285	324945	317707	325075	344782	386733	340517	355856	393486	353394	359754	405501	388902	382429	431135	396917	374782	359492	354521	342002	340364	337138	362522	323159	295541	314074	329169	327408	304008	269869	293354	291247	301608	305617
Q3TLP5	Echdc2	Mouse	no	ELIFTGR	11.1253	834.456	NA	Enoyl-CoA hydratase domain-containing protein 2, mitochondrial	369089	331661	381988	327008	300604	337088	355129	366285	324945	317707	325075	344782	386733	340517	355856	393486	353394	359754	405501	388902	382429	431135	396917	374782	359492	354521	342002	340364	337138	362522	323159	295541	314074	329169	327408	304008	269869	293354	291247	301608	305617
A3KMH1	VWA8	Human	no	ETQDPTAQSLAASLSTR	11.4724	1774.87	NA	von Willebrand factor A domain-containing protein 8 (PEX7-binding protein 2) (P7BP2)	312048	381489	395501	343418	405483	392970	499148	473918	501214	417592	455789	515064	374330	403814	434324	434593	494672	481801	343246	381115	379861	436400	417567	425707	516482	505830	399827	119243	102783	75722.9	148346	155310	149941	45799.6	27834.3	42835.7	994270	938598	1.12085e+06	1.07473e+06	1.0728e+06
Q8CC88	Vwa8	Mouse	no	ETQDPTAQSLAASLSTR	11.4724	1774.87	NA	von Willebrand factor A domain-containing protein 8	312048	381489	395501	343418	405483	392970	499148	473918	501214	417592	455789	515064	374330	403814	434324	434593	494672	481801	343246	381115	379861	436400	417567	425707	516482	505830	399827	119243	102783	75722.9	148346	155310	149941	45799.6	27834.3	42835.7	994270	938598	1.12085e+06	1.07473e+06	1.0728e+06
Q01082	SPTBN1	Human	no	EVVAGSHELGQDYEHVTMLQER	10.9819	2526.18	NA	Spectrin beta chain, non-erythrocytic 1 (Beta-II spectrin) (Fodrin beta chain) (Spectrin, non-erythroid beta chain 1)	358256	360678	305379	323211	330171	335901	205875	189402	222527	193255	205657	198109	279389	254688	277950	228030	206601	207166	238820	229233	197564	275411	278877	255265	32273.9	22998.2	11706.2	58370.9	56488.3	41291.4	25345.2	46600.7	34163.6	53686.6	37372.7	61200.6	8137.07	4562.28	6458.02	0	8664.24
Q62261	Sptbn1	Mouse	no	EVVAGSHELGQDYEHVTMLQER	10.9819	2526.18	NA	Spectrin beta chain, non-erythrocytic 1 (Beta-II spectrin) (Embryonic liver fodrin) (Fodrin beta chain)	358256	360678	305379	323211	330171	335901	205875	189402	222527	193255	205657	198109	279389	254688	277950	228030	206601	207166	238820	229233	197564	275411	278877	255265	32273.9	22998.2	11706.2	58370.9	56488.3	41291.4	25345.2	46600.7	34163.6	53686.6	37372.7	61200.6	8137.07	4562.28	6458.02	0	8664.24
P51911	CNN1	Human	no	EWIEGVTGR	11.1253	1045.52	NA	Calponin-1 (Basic calponin) (Calponin H1, smooth muscle)	0	0	73.6986	0	207.175	168.008	0	0	0	0	8.32462	0	3396.6	3698.54	2894.92	385.491	0	0	0	0	0	0	149.685	0	3538.09	774.225	2204.94	85393.4	86992.2	76106.7	6296.77	6993.17	8905.77	0	0	0	0	0	0	0	0
Q08091	Cnn1	Mouse	no	EWIEGVTGR	11.1253	1045.52	NA	Calponin-1 (Basic calponin) (Calponin H1, smooth muscle)	0	0	73.6986	0	207.175	168.008	0	0	0	0	8.32462	0	3396.6	3698.54	2894.92	385.491	0	0	0	0	0	0	149.685	0	3538.09	774.225	2204.94	85393.4	86992.2	76106.7	6296.77	6993.17	8905.77	0	0	0	0	0	0	0	0
O15397	IPO8	Human	no	EYFEFSEFFLK	13.7541	1484.69	NA	Importin-8 (Imp8) (Ran-binding protein 8) (RanBP8)	3454.55	5835.19	4244.91	0	8761.37	0	12338.4	0	12597	3606.42	3625.34	0	2203.77	1956.28	9312.68	3429.31	15079.3	2766.53	12447.5	8369.65	5113.02	24639.9	11319.9	18595.9	601.866	6111.03	0	0	0	0	0	0	0	0	1190.57	0	10428.6	15662.7	6693.54	11253.2	13997.2
Q7TMY7	Ipo8	Mouse	no	EYFEFSEFFLK	13.7541	1484.69	NA	Importin-8 (Imp8) (Ran-binding protein 8) (RanBP8)	3454.55	5835.19	4244.91	0	8761.37	0	12338.4	0	12597	3606.42	3625.34	0	2203.77	1956.28	9312.68	3429.31	15079.3	2766.53	12447.5	8369.65	5113.02	24639.9	11319.9	18595.9	601.866	6111.03	0	0	0	0	0	0	0	0	1190.57	0	10428.6	15662.7	6693.54	11253.2	13997.2
Q9P2R7	SUCLA2	Human	no	EYYFAITMER	12.3017	1321.6	NA	Succinate--CoA ligase [ADP-forming] subunit beta, mitochondrial (EC 6.2.1.5) (ATP-specific succinyl-CoA synthetase subunit beta) (A-SCS) (Succinyl-CoA synthetase beta-A chain) (SCS-betaA)	43057.7	49897.4	48113.6	53216.3	53414.9	39075	55952.4	60102.8	44488.5	44984.2	61060.3	51861	35605.2	53633.9	38030.1	28895.5	27281.5	19421.4	24992.5	38070.1	36609.6	64051.6	67048.1	58591.6	131071	124609	44787.3	49761.8	59828.8	52216.8	62220.4	65716.1	43487	61323.5	57063.7	51839.9	116193	118621	126929	157654	136497
Q9Z2I9	Sucla2	Mouse	no	EYYFAITMER	12.3017	1321.6	NA	Succinate--CoA ligase [ADP-forming] subunit beta, mitochondrial (EC 6.2.1.5) (ATP-specific succinyl-CoA synthetase subunit beta) (A-SCS) (Succinyl-CoA synthetase beta-A chain) (SCS-betaA)	43057.7	49897.4	48113.6	53216.3	53414.9	39075	55952.4	60102.8	44488.5	44984.2	61060.3	51861	35605.2	53633.9	38030.1	28895.5	27281.5	19421.4	24992.5	38070.1	36609.6	64051.6	67048.1	58591.6	131071	124609	44787.3	49761.8	59828.8	52216.8	62220.4	65716.1	43487	61323.5	57063.7	51839.9	116193	118621	126929	157654	136497
O95571	ETHE1	Human	no	FALETR	10.4409	735.391	NA	Persulfide dioxygenase ETHE1, mitochondrial (EC 1.13.11.18) (Ethylmalonic encephalopathy protein 1) (Hepatoma subtracted clone one protein) (Sulfur dioxygenase ETHE1)	74959.2	77195.3	85026.8	82317.6	83545.7	86526.7	104034	104508	91679.3	169812	149426	161602	86289.2	72648.6	84021.6	67015.7	66860.9	75716.8	74464.7	67635.1	65021.8	89682.6	88945.3	75646.2	223965	224423	217522	267132	270802	267394	293908	275046	258546	418133	338387	434391	148755	138385	145987	167048	169370
Q9DCM0	Ethe1	Mouse	no	FALETR	10.4409	735.391	NA	Persulfide dioxygenase ETHE1, mitochondrial (EC 1.13.11.18) (Ethylmalonic encephalopathy protein 1 homolog) (Hepatoma subtracted clone one protein) (Sulfur dioxygenase ETHE1)	74959.2	77195.3	85026.8	82317.6	83545.7	86526.7	104034	104508	91679.3	169812	149426	161602	86289.2	72648.6	84021.6	67015.7	66860.9	75716.8	74464.7	67635.1	65021.8	89682.6	88945.3	75646.2	223965	224423	217522	267132	270802	267394	293908	275046	258546	418133	338387	434391	148755	138385	145987	167048	169370
P21695	GPD1	Human	no	FCETTIGCKDPAQGQLLK	10.7713	2064.99	[2] Carbamidomethyl|[8] Carbamidomethyl	Glycerol-3-phosphate dehydrogenase [NAD(+)], cytoplasmic (GPD-C) (GPDH-C) (EC 1.1.1.8)	768978	734535	749886	804939	720291	879405	650134	643942	681769	1.14489e+06	1.17816e+06	1.12387e+06	680659	603411	706293	624874	650516	637074	649840	619718	571592	653337	613403	572335	405580	430462	416249	613967	578795	511241	512688	517670	489619	654890	610085	601699	348601	345154	346161	331009	412510
P13707	Gpd1	Mouse	no	FCETTIGCKDPAQGQLLK	10.7713	2064.99	[2] Carbamidomethyl|[8] Carbamidomethyl	Glycerol-3-phosphate dehydrogenase [NAD(+)], cytoplasmic (GPD-C) (GPDH-C) (EC 1.1.1.8)	768978	734535	749886	804939	720291	879405	650134	643942	681769	1.14489e+06	1.17816e+06	1.12387e+06	680659	603411	706293	624874	650516	637074	649840	619718	571592	653337	613403	572335	405580	430462	416249	613967	578795	511241	512688	517670	489619	654890	610085	601699	348601	345154	346161	331009	412510
P62937	PPIA	Human	no	FEDENFILK	11.7888	1153.56	NA	Peptidyl-prolyl cis-trans isomerase A (PPIase A) (EC 5.2.1.8) (Cyclophilin A) (Cyclosporin A-binding protein) (Rotamase A) [Cleaved into: Peptidyl-prolyl cis-trans isomerase A, N-terminally processed]	1.15198e+06	923819	957502	1.24272e+06	946508	1.14091e+06	1.12467e+06	1.20429e+06	1.03968e+06	1.03306e+06	1.10409e+06	1.0559e+06	1.34426e+06	1.24054e+06	1.35826e+06	1.33816e+06	1.01382e+06	1.07549e+06	1.11563e+06	1.02415e+06	946880	1.37727e+06	1.19368e+06	1.14849e+06	682774	755276	480098	1.70199e+06	1.45868e+06	1.84392e+06	1.37489e+06	1.23658e+06	1.25714e+06	1.57184e+06	1.54896e+06	1.44199e+06	610847	502600	561181	546220	526290
P17742	Ppia	Mouse	no	FEDENFILK	11.7888	1153.56	NA	Peptidyl-prolyl cis-trans isomerase A (PPIase A) (EC 5.2.1.8) (Cyclophilin A) (Cyclosporin A-binding protein) (Rotamase A) (SP18) [Cleaved into: Peptidyl-prolyl cis-trans isomerase A, N-terminally processed]	1.15198e+06	923819	957502	1.24272e+06	946508	1.14091e+06	1.12467e+06	1.20429e+06	1.03968e+06	1.03306e+06	1.10409e+06	1.0559e+06	1.34426e+06	1.24054e+06	1.35826e+06	1.33816e+06	1.01382e+06	1.07549e+06	1.11563e+06	1.02415e+06	946880	1.37727e+06	1.19368e+06	1.14849e+06	682774	755276	480098	1.70199e+06	1.45868e+06	1.84392e+06	1.37489e+06	1.23658e+06	1.25714e+06	1.57184e+06	1.54896e+06	1.44199e+06	610847	502600	561181	546220	526290
Q9UKF7	PITPNC1	Human	no	FEVWGLQTR	12.1839	1134.58	NA	Cytoplasmic phosphatidylinositol transfer protein 1 (Mammalian rdgB homolog beta) (M-rdgB beta) (MrdgBbeta) (Retinal degeneration B homolog beta) (RdgBbeta)	30619.3	28561.7	24541	38737.7	41875.5	33305.3	31442.8	33524.5	33816.8	28563.4	30451	28823.1	35456.6	40068	40872.2	32218.5	37653.5	27916.3	50728.6	54476	43818.5	66726.3	72408.1	50899.9	55653.4	51838	39725.7	42136.7	41074	39768.4	48494.4	53513.9	57797.4	75687.2	72302.7	88102	62263.1	55901	61348.6	61426.4	63929.6
Q8K4R4	Pitpnc1	Mouse	no	FEVWGLQTR	12.1839	1134.58	NA	Cytoplasmic phosphatidylinositol transfer protein 1 (Mammalian rdgB homolog beta) (M-rdgB beta) (MrdgBbeta) (mM-rdgBbeta) (Retinal degeneration B homolog beta) (RdgBbeta)	30619.3	28561.7	24541	38737.7	41875.5	33305.3	31442.8	33524.5	33816.8	28563.4	30451	28823.1	35456.6	40068	40872.2	32218.5	37653.5	27916.3	50728.6	54476	43818.5	66726.3	72408.1	50899.9	55653.4	51838	39725.7	42136.7	41074	39768.4	48494.4	53513.9	57797.4	75687.2	72302.7	88102	62263.1	55901	61348.6	61426.4	63929.6
Q12931	TRAP1	Human	no	FFEDYGLFMR	13.0336	1323.59	NA	Heat shock protein 75 kDa, mitochondrial (HSP 75) (TNFR-associated protein 1) (Tumor necrosis factor type 1 receptor-associated protein) (TRAP-1)	277793	390930	419094	469505	551382	491685	492946	489699	459957	402113	532058	605199	401665	431916	412962	429113	525223	510528	397503	349103	449795	517055	543894	539504	274449	232917	416266	64566	71586.7	49742.3	113804	134993	112803	58927.4	86917.3	75877.6	366671	327968	444103	411095	330169
Q12931	TRAP1	Human	no	FFEDYGLFMR	12.5736	1339.59	[9] Oxidation	Heat shock protein 75 kDa, mitochondrial (HSP 75) (TNFR-associated protein 1) (Tumor necrosis factor type 1 receptor-associated protein) (TRAP-1)	35612	51096.1	48234.9	50924.8	57729	56406.6	53161.2	41692.8	44688.6	44680	74395.9	68124.1	52813.7	41662.7	56937.4	65568.7	62319	66593.7	64021.9	62941.8	71810.8	82945	81483.6	81959.1	34279.6	18506.6	2021.63	13630.3	7245.85	8864.8	9373.88	0	4053.48	2589.83	0	1783.96	34685.6	32217.7	40754.6	51888.8	31735.6
Q9CQN1	Trap1	Mouse	no	FFEDYGLFMR	13.0336	1323.59	NA	Heat shock protein 75 kDa, mitochondrial (HSP 75) (TNFR-associated protein 1) (Tumor necrosis factor type 1 receptor-associated protein) (TRAP-1)	277793	390930	419094	469505	551382	491685	492946	489699	459957	402113	532058	605199	401665	431916	412962	429113	525223	510528	397503	349103	449795	517055	543894	539504	274449	232917	416266	64566	71586.7	49742.3	113804	134993	112803	58927.4	86917.3	75877.6	366671	327968	444103	411095	330169
Q9CQN1	Trap1	Mouse	no	FFEDYGLFMR	12.5736	1339.59	[9] Oxidation	Heat shock protein 75 kDa, mitochondrial (HSP 75) (TNFR-associated protein 1) (Tumor necrosis factor type 1 receptor-associated protein) (TRAP-1)	35612	51096.1	48234.9	50924.8	57729	56406.6	53161.2	41692.8	44688.6	44680	74395.9	68124.1	52813.7	41662.7	56937.4	65568.7	62319	66593.7	64021.9	62941.8	71810.8	82945	81483.6	81959.1	34279.6	18506.6	2021.63	13630.3	7245.85	8864.8	9373.88	0	4053.48	2589.83	0	1783.96	34685.6	32217.7	40754.6	51888.8	31735.6
P31150	GDI1	Human	no	FLMANGQLVK	11.4069	1119.61	NA	Rab GDP dissociation inhibitor alpha (Rab GDI alpha) (Guanosine diphosphate dissociation inhibitor 1) (GDI-1) (Oligophrenin-2) (Protein XAP-4)	36018.1	31679.6	38037.8	37829.1	30619.9	25595.5	38254.7	34595.9	39309.4	28583.4	25649.8	31500.6	43030.4	39727.6	47149.6	30264.3	36047.3	34002.7	49392.1	48802.7	35388	59116.4	44037.5	47873.3	31945	36414.6	34357.8	36699	37858.6	37182.5	31158.7	30292.8	28914.7	35213.9	32121.8	32262.2	17391.9	21786.3	22921.8	20081.8	24685.8
P50396	Gdi1	Mouse	no	FLMANGQLVK	11.4069	1119.61	NA	Rab GDP dissociation inhibitor alpha (Rab GDI alpha) (Guanosine diphosphate dissociation inhibitor 1) (GDI-1)	36018.1	31679.6	38037.8	37829.1	30619.9	25595.5	38254.7	34595.9	39309.4	28583.4	25649.8	31500.6	43030.4	39727.6	47149.6	30264.3	36047.3	34002.7	49392.1	48802.7	35388	59116.4	44037.5	47873.3	31945	36414.6	34357.8	36699	37858.6	37182.5	31158.7	30292.8	28914.7	35213.9	32121.8	32262.2	17391.9	21786.3	22921.8	20081.8	24685.8
P43307	SSR1	Human	no	FLVGFTNK	11.5727	924.506	NA	Translocon-associated protein subunit alpha (TRAP-alpha) (Signal sequence receptor subunit alpha) (SSR-alpha)	49562.6	42774.6	41661.7	52632	44564.7	49895.3	55024.8	60808.3	56373	59508	57944.3	51448.7	53910.2	44776	60471.5	61912.2	61200.5	52046.4	60897.8	55453.6	47173.4	65011	52355	54870.5	35525.7	46905.8	34881.8	54704.7	49908.3	53596.1	33735.9	34320.3	31242.3	23423.4	24179.4	24068.5	36969.2	36478.9	34541.6	35722.1	38393.3
Q9CY50	Ssr1	Mouse	no	FLVGFTNK	11.5727	924.506	NA	Translocon-associated protein subunit alpha (TRAP-alpha) (Signal sequence receptor subunit alpha) (SSR-alpha)	49562.6	42774.6	41661.7	52632	44564.7	49895.3	55024.8	60808.3	56373	59508	57944.3	51448.7	53910.2	44776	60471.5	61912.2	61200.5	52046.4	60897.8	55453.6	47173.4	65011	52355	54870.5	35525.7	46905.8	34881.8	54704.7	49908.3	53596.1	33735.9	34320.3	31242.3	23423.4	24179.4	24068.5	36969.2	36478.9	34541.6	35722.1	38393.3
Q9Y4D1	DAAM1	Human	no	FQTLINDLDK	11.8058	1205.63	NA	Disheveled-associated activator of morphogenesis 1	28281.9	46884.9	34978.6	34418.6	35485.5	38122.6	67677.3	54700.5	51924.7	54061	58133.1	38028.8	36284.2	44227.6	47461.9	43380.7	54287.1	62557.1	26338.3	44888.3	34658.4	49909.5	46961.7	44875.9	49806.4	49803.4	32813.4	9767.52	10309.6	4932.65	6553.61	2978.71	2548.83	0	0	0	100033	83492.2	106484	104169	89423.1
Q8BPM0	Daam1	Mouse	no	FQTLINDLDK	11.8058	1205.63	NA	Disheveled-associated activator of morphogenesis 1	28281.9	46884.9	34978.6	34418.6	35485.5	38122.6	67677.3	54700.5	51924.7	54061	58133.1	38028.8	36284.2	44227.6	47461.9	43380.7	54287.1	62557.1	26338.3	44888.3	34658.4	49909.5	46961.7	44875.9	49806.4	49803.4	32813.4	9767.52	10309.6	4932.65	6553.61	2978.71	2548.83	0	0	0	100033	83492.2	106484	104169	89423.1
P98160	HSPG2	Human	no	FSDTCFLDTDGQATCDACAPGYTGR	11.7391	2785.1	[5] Carbamidomethyl|[15] Carbamidomethyl|[18] Carbamidomethyl	Basement membrane-specific heparan sulfate proteoglycan core protein (HSPG) (Perlecan) (PLC) [Cleaved into: Endorepellin; LG3 peptide]	91471.1	138092	135889	152731	139467	149125	144063	164605	201852	118306	131818	183405	137763	82296.4	142435	180987	212804	214310	93433.7	63355.4	46617.1	136898	141749	162797	171674	159129	64153.5	378002	342933	286127	119334	97587.7	107768	52377.2	51769.5	71351.7	87856.1	84277.4	117546	126403	116992
Q05793	Hspg2	Mouse	no	FSDTCFLDTDGQATCDACAPGYTGR	11.7391	2785.1	[5] Carbamidomethyl|[15] Carbamidomethyl|[18] Carbamidomethyl	Basement membrane-specific heparan sulfate proteoglycan core protein (HSPG) [Cleaved into: Endorepellin; LG3 peptide]	91471.1	138092	135889	152731	139467	149125	144063	164605	201852	118306	131818	183405	137763	82296.4	142435	180987	212804	214310	93433.7	63355.4	46617.1	136898	141749	162797	171674	159129	64153.5	378002	342933	286127	119334	97587.7	107768	52377.2	51769.5	71351.7	87856.1	84277.4	117546	126403	116992
P62906	RPL10A	Human	no	FSGTVR	9.23543	665.348	NA	60S ribosomal protein L10a (CSA-19) (Large ribosomal subunit protein uL1) (Neural precursor cell expressed developmentally down-regulated protein 6) (NEDD-6)	100459	96944.7	112615	110532	147765	123106	140321	147401	117790	133937	104773	142999	146478	117000	132955	141434	162686	140796	123824	109929	138583	132692	136862	145839	112512	128017	106683	78740.3	81345.1	87168	51680	41793.8	44346.4	65713	69807	55348.3	174975	146814	133417	180874	134692
P53026	Rpl10a	Mouse	no	FSGTVR	9.23543	665.348	NA	60S ribosomal protein L10a (CSA-19) (Neural precursor cell expressed developmentally down-regulated protein 6) (NEDD-6)	100459	96944.7	112615	110532	147765	123106	140321	147401	117790	133937	104773	142999	146478	117000	132955	141434	162686	140796	123824	109929	138583	132692	136862	145839	112512	128017	106683	78740.3	81345.1	87168	51680	41793.8	44346.4	65713	69807	55348.3	174975	146814	133417	180874	134692
Q00266	MAT1A	Human	no	FVIGGPQGDAGVTGR	11.0741	1429.73	NA	S-adenosylmethionine synthase isoform type-1 (AdoMet synthase 1) (EC 2.5.1.6) (Methionine adenosyltransferase 1) (MAT 1) (Methionine adenosyltransferase I/III) (MAT-I/III)	109163	147801	164891	134487	125469	117856	102564	125767	72559.2	66571.4	102361	131284	129714	89074.3	94537.6	109852	76588.8	73127.7	87727.5	73149	68664.4	121268	126140	126804	279485	260385	189377	348285	293108	351674	390286	347955	356873	337277	422957	302878	161379	103100	191100	187349	189618
Q91X83	Mat1a	Mouse	no	FVIGGPQGDAGVTGR	11.0741	1429.73	NA	S-adenosylmethionine synthase isoform type-1 (AdoMet synthase 1) (EC 2.5.1.6) (Methionine adenosyltransferase 1) (MAT 1)	109163	147801	164891	134487	125469	117856	102564	125767	72559.2	66571.4	102361	131284	129714	89074.3	94537.6	109852	76588.8	73127.7	87727.5	73149	68664.4	121268	126140	126804	279485	260385	189377	348285	293108	351674	390286	347955	356873	337277	422957	302878	161379	103100	191100	187349	189618
P62195	PSMC5	Human	no	FVVDVDK	10.6889	820.432	NA	26S proteasome regulatory subunit 8 (26S proteasome AAA-ATPase subunit RPT6) (Proteasome 26S subunit ATPase 5) (Proteasome subunit p45) (Thyroid hormone receptor-interacting protein 1) (TRIP1) (p45/SUG)	429488	559062	619638	542554	649706	599342	733943	696778	695390	517350	628136	737980	579818	528851	675493	553246	638948	645417	507427	499754	583376	633839	653302	699219	546138	423403	376823	247219	244772	172004	297417	300004	282168	301980	294461	330312	965881	858137	1.07993e+06	995384	905744
P62196	Psmc5	Mouse	no	FVVDVDK	10.6889	820.432	NA	26S proteasome regulatory subunit 8 (26S proteasome AAA-ATPase subunit RPT6) (Proteasome 26S subunit ATPase 5) (Proteasome subunit p45) (p45/SUG) (mSUG1)	429488	559062	619638	542554	649706	599342	733943	696778	695390	517350	628136	737980	579818	528851	675493	553246	638948	645417	507427	499754	583376	633839	653302	699219	546138	423403	376823	247219	244772	172004	297417	300004	282168	301980	294461	330312	965881	858137	1.07993e+06	995384	905744
Q6PKG0	LARP1	Human	no	FWSFFLR	13.4118	1001.51	NA	La-related protein 1 (La ribonucleoprotein domain family member 1)	113414	120057	119293	120574	160242	148909	153895	142712	170164	129691	132791	125785	158761	157825	197161	158122	170143	165699	195019	193169	195525	210804	203906	212907	111144	138858	5578.81	207682	209371	193879	128302	137048	116266	186257	179168	149437	128873	147394	166908	180921	193978
Q6ZQ58	Larp1	Mouse	no	FWSFFLR	13.4118	1001.51	NA	La-related protein 1 (La ribonucleoprotein domain family member 1)	113414	120057	119293	120574	160242	148909	153895	142712	170164	129691	132791	125785	158761	157825	197161	158122	170143	165699	195019	193169	195525	210804	203906	212907	111144	138858	5578.81	207682	209371	193879	128302	137048	116266	186257	179168	149437	128873	147394	166908	180921	193978
Q9ULP9	TBC1D24	Human	no	FYFQCEGHEPTLLLIK	12.3521	1994	[5] Carbamidomethyl	TBC1 domain family member 24	29407.5	31515.6	38650.3	42235.6	38537.2	38744.5	28904.3	30352.5	34677.2	20690.8	23148.6	34271	48880.1	36972.4	51288.3	38865.7	29134.2	34359.6	58775.7	60869.4	48961.3	85546.8	95148.6	96867.8	12033.5	2562.52	0	9153.63	0	6172.24	4656.16	2140.15	1543.98	8945.86	2434.58	36.7197	1647.44	1767.93	5465.77	15951.9	10102.5
Q3UUG6	Tbc1d24	Mouse	no	FYFQCEGHEPTLLLIK	12.3521	1994	[5] Carbamidomethyl	TBC1 domain family member 24	29407.5	31515.6	38650.3	42235.6	38537.2	38744.5	28904.3	30352.5	34677.2	20690.8	23148.6	34271	48880.1	36972.4	51288.3	38865.7	29134.2	34359.6	58775.7	60869.4	48961.3	85546.8	95148.6	96867.8	12033.5	2562.52	0	9153.63	0	6172.24	4656.16	2140.15	1543.98	8945.86	2434.58	36.7197	1647.44	1767.93	5465.77	15951.9	10102.5
P04040	CAT	Human	no	FYTEDGNWDLVGNNTPIFFIR	13.9052	2517.19	NA	Catalase (EC 1.11.1.6)	1.57471e+06	2.56056e+06	1.83512e+06	3.63929e+06	2.78642e+06	3.11913e+06	3.61748e+06	2.65863e+06	3.5742e+06	4.79081e+06	5.41116e+06	3.49672e+06	3.67278e+06	4.44924e+06	3.25971e+06	3.98561e+06	4.73229e+06	3.89669e+06	6.55232e+06	5.53587e+06	4.84519e+06	7.40776e+06	6.4487e+06	4.24712e+06	5.38122e+06	6.9379e+06	469540	6.58364e+06	7.74058e+06	7.78662e+06	8.52324e+06	1.04209e+07	8.71986e+06	8.26398e+06	8.62087e+06	8.65399e+06	4.70554e+06	5.00193e+06	3.58821e+06	6.01931e+06	6.16005e+06
P04040	CAT	Human	no	FYTEDGNWDLVGNNTPIFFIR	13.5465	2533.19	[8] Oxidation	Catalase (EC 1.11.1.6)	18394.4	49918	61128.3	54819.4	44251.1	42638.3	64510.5	39600.1	34672.7	67243.3	77309	52210.3	42524.1	25641.3	32389.3	66343.8	70492.4	66921.3	120830	114620	76181.7	107178	124971	47857.5	90243.2	100559	18532.7	271655	167936	154830	171498	132852	152842	172694	269331	158536	75799.5	155977	73746.4	100627	161011
P24270	Cat	Mouse	no	FYTEDGNWDLVGNNTPIFFIR	13.9052	2517.19	NA	Catalase (EC 1.11.1.6)	1.57471e+06	2.56056e+06	1.83512e+06	3.63929e+06	2.78642e+06	3.11913e+06	3.61748e+06	2.65863e+06	3.5742e+06	4.79081e+06	5.41116e+06	3.49672e+06	3.67278e+06	4.44924e+06	3.25971e+06	3.98561e+06	4.73229e+06	3.89669e+06	6.55232e+06	5.53587e+06	4.84519e+06	7.40776e+06	6.4487e+06	4.24712e+06	5.38122e+06	6.9379e+06	469540	6.58364e+06	7.74058e+06	7.78662e+06	8.52324e+06	1.04209e+07	8.71986e+06	8.26398e+06	8.62087e+06	8.65399e+06	4.70554e+06	5.00193e+06	3.58821e+06	6.01931e+06	6.16005e+06
P24270	Cat	Mouse	no	FYTEDGNWDLVGNNTPIFFIR	13.5465	2533.19	[8] Oxidation	Catalase (EC 1.11.1.6)	18394.4	49918	61128.3	54819.4	44251.1	42638.3	64510.5	39600.1	34672.7	67243.3	77309	52210.3	42524.1	25641.3	32389.3	66343.8	70492.4	66921.3	120830	114620	76181.7	107178	124971	47857.5	90243.2	100559	18532.7	271655	167936	154830	171498	132852	152842	172694	269331	158536	75799.5	155977	73746.4	100627	161011
Q13057	COASY	Human	no	GAVGGTFDR	9.81137	878.424	NA	Bifunctional coenzyme A synthase (CoA synthase) (NBP) (POV-2) [Includes: Phosphopantetheine adenylyltransferase (EC 2.7.7.3) (Dephospho-CoA pyrophosphorylase) (Pantetheine-phosphate adenylyltransferase) (PPAT); Dephospho-CoA kinase (DPCK) (EC 2.7.1.24) (Dephosphocoenzyme A kinase) (DPCOAK)]	19125.6	24545.3	29682.4	26730.2	30966.1	30714.3	31567.3	30394.8	20597.2	12158.1	24488.8	29760	28039.7	22182.8	22975.9	32716.6	24114.7	22996.5	21218.3	16790.6	17241.2	40970.9	39847.4	41443.2	27878.1	23359.4	11997.4	16796.6	15758.6	13276.3	19300.8	19370.1	15593.6	12984.7	17722.9	15327.7	31072.8	23050.9	43025.3	39855.2	24710.8
Q9DBL7	Coasy	Mouse	no	GAVGGTFDR	9.81137	878.424	NA	Bifunctional coenzyme A synthase (CoA synthase) [Includes: Phosphopantetheine adenylyltransferase (EC 2.7.7.3) (Dephospho-CoA pyrophosphorylase) (Pantetheine-phosphate adenylyltransferase) (PPAT); Dephospho-CoA kinase (DPCK) (EC 2.7.1.24) (Dephosphocoenzyme A kinase) (DPCOAK)]	19125.6	24545.3	29682.4	26730.2	30966.1	30714.3	31567.3	30394.8	20597.2	12158.1	24488.8	29760	28039.7	22182.8	22975.9	32716.6	24114.7	22996.5	21218.3	16790.6	17241.2	40970.9	39847.4	41443.2	27878.1	23359.4	11997.4	16796.6	15758.6	13276.3	19300.8	19370.1	15593.6	12984.7	17722.9	15327.7	31072.8	23050.9	43025.3	39855.2	24710.8
Q9BZF1	OSBPL8	Human	no	GEAVGSITQPLPSSYLIIR	12.6912	2000.09	NA	Oxysterol-binding protein-related protein 8 (ORP-8) (OSBP-related protein 8)	18387.9	76029.4	66204.4	84215.8	104236	80234.2	68702.6	59534.9	65827.9	82326.4	107887	131325	54709.6	72825	39683.3	72160.9	72834	63020.9	81742.9	85249.1	82111.5	115938	97460.4	119531	81963.3	40552.4	0	15149.2	37512	23009.7	24119.5	43503.5	19034.8	14979.7	21624.1	20317.5	134873	124095	152164	148702	145398
B9EJ86	Osbpl8	Mouse	no	GEAVGSITQPLPSSYLIIR	12.6912	2000.09	NA	Oxysterol-binding protein-related protein 8 (ORP-8) (OSBP-related protein 8)	18387.9	76029.4	66204.4	84215.8	104236	80234.2	68702.6	59534.9	65827.9	82326.4	107887	131325	54709.6	72825	39683.3	72160.9	72834	63020.9	81742.9	85249.1	82111.5	115938	97460.4	119531	81963.3	40552.4	0	15149.2	37512	23009.7	24119.5	43503.5	19034.8	14979.7	21624.1	20317.5	134873	124095	152164	148702	145398
Q8WYK0	ACOT12	Human	no	GELSAGQLLK	11.1253	1014.57	NA	Acetyl-coenzyme A thioesterase (EC 3.1.2.1) (Acyl-CoA thioester hydrolase 12) (Acyl-coenzyme A thioesterase 12) (Acyl-CoA thioesterase 12) (Cytoplasmic acetyl-CoA hydrolase 1) (CACH-1) (hCACH-1) (START domain-containing protein 15) (StARD15)	179189	172737	196396	257946	227113	267803	227211	226507	235078	216367	226382	218104	253605	225264	272322	211671	195621	191211	224919	237216	206578	303935	279207	267486	188894	187631	188856	151714	153956	146806	186872	187856	174967	138313	139030	104904	178079	201222	195675	219412	236566
Q9DBK0	Acot12	Mouse	no	GELSAGQLLK	11.1253	1014.57	NA	Acetyl-coenzyme A thioesterase (EC 3.1.2.1) (Acyl-CoA thioester hydrolase 12) (Acyl-coenzyme A thioesterase 12) (Acyl-CoA thioesterase 12) (Cytoplasmic acetyl-CoA hydrolase 1) (CACH-1) (mCACH-1)	179189	172737	196396	257946	227113	267803	227211	226507	235078	216367	226382	218104	253605	225264	272322	211671	195621	191211	224919	237216	206578	303935	279207	267486	188894	187631	188856	151714	153956	146806	186872	187856	174967	138313	139030	104904	178079	201222	195675	219412	236566
P07910	HNRNPC	Human	no	GFAFVQYVNER	12.0687	1328.65	NA	Heterogeneous nuclear ribonucleoproteins C1/C2 (hnRNP C1/C2)	125360	136923	144309	199072	178131	169227	185039	187098	169852	164917	197966	206558	215230	206777	248274	151560	137695	129378	271759	208037	221029	319985	283476	288583	57483.9	57573.5	29866.4	126353	116016	124752	107802	126024	92531.6	147614	154472	152208	55867.5	49664.6	63837.2	59296.4	48779.8
Q9Z204	Hnrnpc	Mouse	no	GFAFVQYVNER	12.0687	1328.65	NA	Heterogeneous nuclear ribonucleoproteins C1/C2 (hnRNP C1/C2)	125360	136923	144309	199072	178131	169227	185039	187098	169852	164917	197966	206558	215230	206777	248274	151560	137695	129378	271759	208037	221029	319985	283476	288583	57483.9	57573.5	29866.4	126353	116016	124752	107802	126024	92531.6	147614	154472	152208	55867.5	49664.6	63837.2	59296.4	48779.8
P06732	CKM	Human	no	GGDDLDPNYVLSSR	11.3734	1506.69	NA	Creatine kinase M-type (EC 2.7.3.2) (Creatine kinase M chain) (Creatine phosphokinase M-type) (CPK-M) (M-CK)	363589	477582	528160	530693	605352	564449	855931	854876	813990	752020	903236	991034	770127	772381	879602	678716	866902	800837	574065	595112	659775	915458	902304	928305	1.06074e+06	850640	670444	815993	806056	697108	619779	663563	554299	727993	705321	823765	1.75278e+06	1.59888e+06	2.16255e+06	1.42899e+06	1.31305e+06
P07310	Ckm	Mouse	no	GGDDLDPNYVLSSR	11.3734	1506.69	NA	Creatine kinase M-type (EC 2.7.3.2) (Creatine kinase M chain) (Creatine phosphokinase M-type) (CPK-M) (M-CK)	363589	477582	528160	530693	605352	564449	855931	854876	813990	752020	903236	991034	770127	772381	879602	678716	866902	800837	574065	595112	659775	915458	902304	928305	1.06074e+06	850640	670444	815993	806056	697108	619779	663563	554299	727993	705321	823765	1.75278e+06	1.59888e+06	2.16255e+06	1.42899e+06	1.31305e+06
P38435	GGCX	Human	no	GGPEPTPLVQTFLR	12.539	1510.81	NA	Vitamin K-dependent gamma-carboxylase (EC 4.1.1.90) (Gamma-glutamyl carboxylase) (Peptidyl-glutamate 4-carboxylase) (Vitamin K gamma glutamyl carboxylase)	142624	152845	152048	175738	110768	162770	157875	171024	155684	147872	162152	133913	212091	188776	203446	143786	157547	163744	188623	150453	141146	229089	188687	181986	38052.1	50857.2	16713.4	24658.6	16080.6	27622.3	27403.2	19623.5	15282.6	11162.9	13400	4754.37	45210.8	28713.3	23773.3	51799.7	50439.6
Q9QYC7	Ggcx	Mouse	no	GGPEPTPLVQTFLR	12.539	1510.81	NA	Vitamin K-dependent gamma-carboxylase (EC 4.1.1.90) (Gamma-glutamyl carboxylase) (Peptidyl-glutamate 4-carboxylase) (Vitamin K gamma glutamyl carboxylase)	142624	152845	152048	175738	110768	162770	157875	171024	155684	147872	162152	133913	212091	188776	203446	143786	157547	163744	188623	150453	141146	229089	188687	181986	38052.1	50857.2	16713.4	24658.6	16080.6	27622.3	27403.2	19623.5	15282.6	11162.9	13400	4754.37	45210.8	28713.3	23773.3	51799.7	50439.6
O14841	OPLAH	Human	no	GGTFTDVFAQCPGGHVR	11.1907	1804.83	[11] Carbamidomethyl	5-oxoprolinase (EC 3.5.2.9) (5-oxo-L-prolinase) (5-OPase) (Pyroglutamase)	46718.5	57553.6	64971.2	51158.1	42457.6	45508.6	48140.8	48450.7	55217.2	102256	67188	78372.2	48986.5	35644.6	46933.9	55166.8	66498	78449	34485	46192	24707.9	48826.6	43639	40351.5	78245.1	92509	74520.9	35519.1	31168.5	37332.3	37431.7	42909.3	43062	10346.9	23709.4	27084.8	75666.8	77272	67663.3	88859.3	87371
Q8K010	Oplah	Mouse	no	GGTFTDVFAQCPGGHVR	11.1907	1804.83	[11] Carbamidomethyl	5-oxoprolinase (EC 3.5.2.9) (5-oxo-L-prolinase) (5-OPase) (Pyroglutamase)	46718.5	57553.6	64971.2	51158.1	42457.6	45508.6	48140.8	48450.7	55217.2	102256	67188	78372.2	48986.5	35644.6	46933.9	55166.8	66498	78449	34485	46192	24707.9	48826.6	43639	40351.5	78245.1	92509	74520.9	35519.1	31168.5	37332.3	37431.7	42909.3	43062	10346.9	23709.4	27084.8	75666.8	77272	67663.3	88859.3	87371
P31327	CPS1	Human	no	GILIGIQQSFRPR	11.6885	1483.86	NA	Carbamoyl-phosphate synthase [ammonia], mitochondrial (EC 6.3.4.16) (Carbamoyl-phosphate synthetase I) (CPSase I)	41625	40200	35330.5	39926.6	33460	41381.9	33625.6	32830.8	48229.5	32992.9	32326.9	28845	24185.2	24441.9	23032.7	36245.5	23645.8	21914.2	40720.2	45515.1	39921.5	20376.1	24235.4	32895.6	38761.3	27061.8	24142.6	4723.38	3648.62	1059.6	2729.44	1872.51	854.901	0	0	0	24690.5	23839.7	33744.7	19713.6	19914.8
Q8C196	Cps1	Mouse	no	GILIGIQQSFRPR	11.6885	1483.86	NA	Carbamoyl-phosphate synthase [ammonia], mitochondrial (EC 6.3.4.16) (Carbamoyl-phosphate synthetase I) (CPSase I)	41625	40200	35330.5	39926.6	33460	41381.9	33625.6	32830.8	48229.5	32992.9	32326.9	28845	24185.2	24441.9	23032.7	36245.5	23645.8	21914.2	40720.2	45515.1	39921.5	20376.1	24235.4	32895.6	38761.3	27061.8	24142.6	4723.38	3648.62	1059.6	2729.44	1872.51	854.901	0	0	0	24690.5	23839.7	33744.7	19713.6	19914.8
Q14444	CAPRIN1	Human	no	GKLDDYQER	9.19618	1122.53	NA	Caprin-1 (Cell cycle-associated protein 1) (Cytoplasmic activation- and proliferation-associated protein 1) (GPI-anchored membrane protein 1) (GPI-anchored protein p137) (GPI-p137) (p137GPI) (Membrane component chromosome 11 surface marker 1) (RNA granule protein 105)	11318	9936.07	5780.04	8918.36	12333.1	9333.11	13814.5	11660.4	13068.3	18120.9	13134.8	14113.2	9454.77	12877.9	12821.2	9671.62	17027.5	14281.9	6321.32	9595.56	6492.48	10834.9	11223.5	7082.88	10554.3	14917	12922.2	31503.5	22153.2	27404.5	26580.8	21381.3	21799	35480	27765.9	32867.7	8830.25	10917.8	6966.81	11135.3	7409.13
Q60865	Caprin1	Mouse	no	GKLDDYQER	9.19618	1122.53	NA	Caprin-1 (Cytoplasmic activation- and proliferation-associated protein 1) (GPI-anchored membrane protein 1) (GPI-anchored protein p137) (GPI-p137) (p137GPI) (Membrane component chromosome 11 surface marker 1) (RNA granule protein 105)	11318	9936.07	5780.04	8918.36	12333.1	9333.11	13814.5	11660.4	13068.3	18120.9	13134.8	14113.2	9454.77	12877.9	12821.2	9671.62	17027.5	14281.9	6321.32	9595.56	6492.48	10834.9	11223.5	7082.88	10554.3	14917	12922.2	31503.5	22153.2	27404.5	26580.8	21381.3	21799	35480	27765.9	32867.7	8830.25	10917.8	6966.81	11135.3	7409.13
O14841	OPLAH	Human	no	GLNLLIR	11.8551	797.511	NA	5-oxoprolinase (EC 3.5.2.9) (5-oxo-L-prolinase) (5-OPase) (Pyroglutamase)	106576	117889	120870	147128	127387	116670	163245	157591	140602	143598	216497	193515	107827	110840	129589	174350	140407	140744	92215.3	92395.5	96034.6	174288	163675	158445	159826	147247	101971	87897	90204.6	67171.9	121641	121765	116681	59177.5	71775.9	68403.8	204529	167950	264757	246210	191798
Q8K010	Oplah	Mouse	no	GLNLLIR	11.8551	797.511	NA	5-oxoprolinase (EC 3.5.2.9) (5-oxo-L-prolinase) (5-OPase) (Pyroglutamase)	106576	117889	120870	147128	127387	116670	163245	157591	140602	143598	216497	193515	107827	110840	129589	174350	140407	140744	92215.3	92395.5	96034.6	174288	163675	158445	159826	147247	101971	87897	90204.6	67171.9	121641	121765	116681	59177.5	71775.9	68403.8	204529	167950	264757	246210	191798
Q9H3Z7	ABHD16B	Human	no	GNELLLR	10.9394	813.47	NA	Protein ABHD16B (EC 3.-.-.-) (Alpha/beta hydrolase domain-containing protein 16B) (Abhydrolase domain-containing protein 16B)	30000.3	35054.7	39499.4	49964.8	55333.1	46306.1	34612.8	29963.1	30299.9	24981.1	29514.6	35287.6	39296	36969.8	48351.8	34506.2	31997.8	36402.7	46031.7	45765	53525	61864.9	60026.2	58188.7	13829	3612.54	5567.98	1936.07	2552.94	511.929	5750.21	11868.2	6154.68	11866.9	11124.8	11648.2	3245.9	4310.2	2880.44	3297.84	3889.28
Q80YU0	Abhd16b	Mouse	no	GNELLLR	10.9394	813.47	NA	Protein ABHD16B (EC 3.-.-.-) (Alpha/beta hydrolase domain-containing protein 16B) (Abhydrolase domain-containing protein 16B)	30000.3	35054.7	39499.4	49964.8	55333.1	46306.1	34612.8	29963.1	30299.9	24981.1	29514.6	35287.6	39296	36969.8	48351.8	34506.2	31997.8	36402.7	46031.7	45765	53525	61864.9	60026.2	58188.7	13829	3612.54	5567.98	1936.07	2552.94	511.929	5750.21	11868.2	6154.68	11866.9	11124.8	11648.2	3245.9	4310.2	2880.44	3297.84	3889.28
P30876	POLR2B	Human	no	GNEVLYNGFTGR	11.2243	1325.64	NA	DNA-directed RNA polymerase II subunit RPB2 (EC 2.7.7.6) (DNA-directed RNA polymerase II 140 kDa polypeptide) (DNA-directed RNA polymerase II subunit B) (RNA polymerase II subunit 2) (RNA polymerase II subunit B2)	116691	163811	167500	165216	163804	176479	182330	164519	174172	136835	162264	179361	160269	146384	174547	116211	150998	137137	129423	139400	139366	163038	166783	166644	53002	43834.8	29908.8	22941.4	14783.8	14460.9	26187.5	34789.2	23361.9	15220.5	19975.5	22749.1	75117.9	82351.8	82805.4	80473	78428.9
Q8CFI7	Polr2b	Mouse	no	GNEVLYNGFTGR	11.2243	1325.64	NA	DNA-directed RNA polymerase II subunit RPB2 (EC 2.7.7.6) (DNA-directed RNA polymerase II 140 kDa polypeptide) (DNA-directed RNA polymerase II subunit B) (RNA polymerase II subunit 2) (RNA polymerase II subunit B2)	116691	163811	167500	165216	163804	176479	182330	164519	174172	136835	162264	179361	160269	146384	174547	116211	150998	137137	129423	139400	139366	163038	166783	166644	53002	43834.8	29908.8	22941.4	14783.8	14460.9	26187.5	34789.2	23361.9	15220.5	19975.5	22749.1	75117.9	82351.8	82805.4	80473	78428.9
P43243	MATR3	Human	no	GPGPLQER	9.62343	852.444	NA	Matrin-3	8197.09	9582.99	10619.8	7063.71	7245.2	4432.22	14150.4	15008.5	14536.1	20441.9	23066.8	26083.8	16280.6	14615.9	18564.9	829.523	2363.91	3517.72	2983.1	3446.96	2516.53	1887.3	1102.74	1077.37	25164.1	22822.4	16846.8	43340.5	50949.7	45540.6	40189.5	39533.7	35121.5	29128.5	23855.1	27825.5	7876.47	8616.31	8686.43	14336.8	11498.8
Q8K310	Matr3	Mouse	no	GPGPLQER	9.62343	852.444	NA	Matrin-3	8197.09	9582.99	10619.8	7063.71	7245.2	4432.22	14150.4	15008.5	14536.1	20441.9	23066.8	26083.8	16280.6	14615.9	18564.9	829.523	2363.91	3517.72	2983.1	3446.96	2516.53	1887.3	1102.74	1077.37	25164.1	22822.4	16846.8	43340.5	50949.7	45540.6	40189.5	39533.7	35121.5	29128.5	23855.1	27825.5	7876.47	8616.31	8686.43	14336.8	11498.8
Q9UPN3	MACF1	Human	no	GQLQELSTR	10.102	1030.54	NA	Microtubule-actin cross-linking factor 1, isoforms 1/2/3/5 (620 kDa actin-binding protein) (ABP620) (Actin cross-linking family protein 7) (Macrophin-1) (Trabeculin-alpha)	113872	147943	154209	152742	187230	173762	170100	163274	170174	137191	153577	179216	177773	174077	196903	149342	169809	177714	164875	172465	186120	187002	197620	185164	45665.2	40687.4	42564.4	37833.3	40159.7	34929.4	32760.8	30885.6	29343.6	32917.2	29358.4	34773.7	75760.1	68969	70276.7	58458.9	60791.3
Q9QXZ0	Macf1	Mouse	no	GQLQELSTR	10.102	1030.54	NA	Microtubule-actin cross-linking factor 1 (Actin cross-linking family 7)	113872	147943	154209	152742	187230	173762	170100	163274	170174	137191	153577	179216	177773	174077	196903	149342	169809	177714	164875	172465	186120	187002	197620	185164	45665.2	40687.4	42564.4	37833.3	40159.7	34929.4	32760.8	30885.6	29343.6	32917.2	29358.4	34773.7	75760.1	68969	70276.7	58458.9	60791.3
Q15262	PTPRK	Human	no	GSGVSNFAQLIVR	12.3689	1346.73	NA	Receptor-type tyrosine-protein phosphatase kappa (Protein-tyrosine phosphatase kappa) (R-PTP-kappa) (EC 3.1.3.48)	43613.2	63638.1	51919.3	74067.2	77679.4	63487.8	69429.3	72347.8	71750.3	49560.1	81096.2	84992.3	53323.3	64483.5	67539.5	41362	65999.6	53033.4	50011.5	48775.4	40149.1	75481	95079.2	86802.2	49983.4	35595.1	68182.9	24403.2	14936.2	21950.1	41847.7	33138.7	26729.2	7242.65	7761.67	5202.69	53133.4	38723.2	53612.6	46275.3	37287.5
P35822	Ptprk	Mouse	no	GSGVSNFAQLIVR	12.3689	1346.73	NA	Receptor-type tyrosine-protein phosphatase kappa (Protein-tyrosine phosphatase kappa) (R-PTP-kappa) (EC 3.1.3.48)	43613.2	63638.1	51919.3	74067.2	77679.4	63487.8	69429.3	72347.8	71750.3	49560.1	81096.2	84992.3	53323.3	64483.5	67539.5	41362	65999.6	53033.4	50011.5	48775.4	40149.1	75481	95079.2	86802.2	49983.4	35595.1	68182.9	24403.2	14936.2	21950.1	41847.7	33138.7	26729.2	7242.65	7761.67	5202.69	53133.4	38723.2	53612.6	46275.3	37287.5
Q5T2W1	PDZK1	Human	no	GSNGYGFYLR	11.4397	1132.53	NA	Na(+)/H(+) exchange regulatory cofactor NHE-RF3 (NHERF-3) (CFTR-associated protein of 70 kDa) (Na(+)/H(+) exchanger regulatory factor 3) (Na/Pi cotransporter C-terminal-associated protein 1) (NaPi-Cap1) (PDZ domain-containing protein 1) (Sodium-hydrogen exchanger regulatory factor 3)	421363	440105	472417	575260	547034	532616	497102	496032	496052	477081	527788	545323	594129	612644	629785	467786	444390	434298	558263	559274	559313	658564	711042	658051	531504	494202	347643	532034	518031	489365	714259	718294	697429	797557	717697	827950	509940	519945	583564	536161	573195
Q9JIL4	Pdzk1	Mouse	no	GSNGYGFYLR	11.4397	1132.53	NA	Na(+)/H(+) exchange regulatory cofactor NHE-RF3 (NHERF-3) (CFTR-associated protein of 70 kDa) (Na(+)/H(+) exchanger regulatory factor 3) (Na/Pi cotransporter C-terminal-associated protein 1) (NaPi-Cap1) (PDZ domain-containing protein 1) (Sodium-hydrogen exchanger regulatory factor 3)	421363	440105	472417	575260	547034	532616	497102	496032	496052	477081	527788	545323	594129	612644	629785	467786	444390	434298	558263	559274	559313	658564	711042	658051	531504	494202	347643	532034	518031	489365	714259	718294	697429	797557	717697	827950	509940	519945	583564	536161	573195
Q9BS26	ERP44	Human	no	GTINFLHADCDK	10.7551	1389.63	[10] Carbamidomethyl	Endoplasmic reticulum resident protein 44 (ER protein 44) (ERp44) (Thioredoxin domain-containing protein 4)	167607	221361	234904	195428	212704	176041	255143	239580	216208	145165	210642	263079	161515	182561	190300	181717	186429	194239	128171	116027	135513	178076	211165	208658	196277	172730	122914	147346	155138	99214	208370	211776	179830	202685	201835	192360	213961	160052	264394	195498	194546
Q9D1Q6	Erp44	Mouse	no	GTINFLHADCDK	10.7551	1389.63	[10] Carbamidomethyl	Endoplasmic reticulum resident protein 44 (ER protein 44) (ERp44) (Thioredoxin domain-containing protein 4)	167607	221361	234904	195428	212704	176041	255143	239580	216208	145165	210642	263079	161515	182561	190300	181717	186429	194239	128171	116027	135513	178076	211165	208658	196277	172730	122914	147346	155138	99214	208370	211776	179830	202685	201835	192360	213961	160052	264394	195498	194546
O95831	AIFM1	Human	no	GVIFYLR	12.0687	866.501	NA	Apoptosis-inducing factor 1, mitochondrial (EC 1.6.99.-) (Programmed cell death protein 8)	526596	584679	512843	603772	574864	546523	502798	500445	450202	445926	540338	477989	512892	486745	547603	490870	470109	487082	1.10222e+06	1.12465e+06	1.03346e+06	1.25478e+06	1.16134e+06	1.13553e+06	435260	431275	387655	179299	177055	177147	194226	202999	157349	174979	159162	182458	389978	439025	468101	415625	399270
Q9Z0X1	Aifm1	Mouse	no	GVIFYLR	12.0687	866.501	NA	Apoptosis-inducing factor 1, mitochondrial (EC 1.6.99.-) (Programmed cell death protein 8)	526596	584679	512843	603772	574864	546523	502798	500445	450202	445926	540338	477989	512892	486745	547603	490870	470109	487082	1.10222e+06	1.12465e+06	1.03346e+06	1.25478e+06	1.16134e+06	1.13553e+06	435260	431275	387655	179299	177055	177147	194226	202999	157349	174979	159162	182458	389978	439025	468101	415625	399270
Q16822	PCK2	Human	no	GVPLVYEAFNWR	13.1715	1449.74	NA	Phosphoenolpyruvate carboxykinase [GTP], mitochondrial (PEPCK-M) (EC 4.1.1.32)	181880	185671	177473	187095	176676	174213	161928	169867	133874	118714	136944	187634	234266	211717	243747	221604	215695	174021	260987	238810	207512	314123	294544	239444	5495.52	5681.76	1894.61	1647.94	8669.75	1961.62	3422.37	2371.09	3550.73	5108.33	2646.82	6806.32	10048.7	11425.6	14353.5	10129.5	6974.58
Q8BH04	Pck2	Mouse	no	GVPLVYEAFNWR	13.1715	1449.74	NA	Phosphoenolpyruvate carboxykinase [GTP], mitochondrial (PEPCK-M) (EC 4.1.1.32)	181880	185671	177473	187095	176676	174213	161928	169867	133874	118714	136944	187634	234266	211717	243747	221604	215695	174021	260987	238810	207512	314123	294544	239444	5495.52	5681.76	1894.61	1647.94	8669.75	1961.62	3422.37	2371.09	3550.73	5108.33	2646.82	6806.32	10048.7	11425.6	14353.5	10129.5	6974.58
P35222	CTNNB1	Human	no	HAVVNLINYQDDAELATR	11.4886	2041.02	NA	Catenin beta-1 (Beta-catenin)	436326	427286	437130	618733	548238	559215	614058	643381	632602	581239	651479	567733	576604	556362	647684	621422	587113	565950	557226	505744	475149	644014	582455	586510	124915	158664	153747	112243	112778	127343	127515	153325	131785	148241	119465	133740	205731	243563	237352	220918	221827
Q02248	Ctnnb1	Mouse	no	HAVVNLINYQDDAELATR	11.4886	2041.02	NA	Catenin beta-1 (Beta-catenin)	436326	427286	437130	618733	548238	559215	614058	643381	632602	581239	651479	567733	576604	556362	647684	621422	587113	565950	557226	505744	475149	644014	582455	586510	124915	158664	153747	112243	112778	127343	127515	153325	131785	148241	119465	133740	205731	243563	237352	220918	221827
O75874	IDH1	Human	no	HAYGDQYR	8.94222	1008.44	NA	Isocitrate dehydrogenase [NADP] cytoplasmic (IDH) (EC 1.1.1.42) (Cytosolic NADP-isocitrate dehydrogenase) (IDP) (NADP(+)-specific ICDH) (Oxalosuccinate decarboxylase)	57252.2	55364.7	55813.7	52359.9	46756.6	50251.5	62027.4	51864.2	51006.2	40498.2	66633.8	54341	91000.3	63128.3	69694.2	47578.1	36035.6	32115.8	57693.2	46007.5	42892.2	56400.2	47353.6	42716.2	63371.1	66160.6	52204	98384.6	72261.1	95348.4	80580.7	67820.9	75500.1	68778.9	80942.4	52817.7	46123.9	29120.3	44114.9	53705.8	40143.1
O88844	Idh1	Mouse	no	HAYGDQYR	8.94222	1008.44	NA	Isocitrate dehydrogenase [NADP] cytoplasmic (IDH) (EC 1.1.1.42) (Cytosolic NADP-isocitrate dehydrogenase) (IDP) (NADP(+)-specific ICDH) (Oxalosuccinate decarboxylase)	57252.2	55364.7	55813.7	52359.9	46756.6	50251.5	62027.4	51864.2	51006.2	40498.2	66633.8	54341	91000.3	63128.3	69694.2	47578.1	36035.6	32115.8	57693.2	46007.5	42892.2	56400.2	47353.6	42716.2	63371.1	66160.6	52204	98384.6	72261.1	95348.4	80580.7	67820.9	75500.1	68778.9	80942.4	52817.7	46123.9	29120.3	44114.9	53705.8	40143.1
Q8N684	CPSF7	Human	no	HDDYFQER	9.70933	1108.46	NA	Cleavage and polyadenylation specificity factor subunit 7 (Cleavage and polyadenylation specificity factor 59 kDa subunit) (CPSF 59 kDa subunit) (Cleavage factor Im complex 59 kDa subunit) (CFIm59) (Pre-mRNA cleavage factor Im 59 kDa subunit)	7098.34	9607.4	7347.44	8571.48	12107.8	10664.4	5349.72	10939.9	9621.41	4935.42	6210.31	8326.6	11209.2	7812.47	12380.5	2384.33	5369.02	4913.96	5211.78	4953.42	7126.21	8476.68	4870.97	7967.46	0	0	749.279	738.38	2830.43	0	565.412	2520.38	1656.89	0	1957.21	855.49	567.053	669.345	0	1119.67	0
Q8BTV2	Cpsf7	Mouse	no	HDDYFQER	9.70933	1108.46	NA	Cleavage and polyadenylation specificity factor subunit 7	7098.34	9607.4	7347.44	8571.48	12107.8	10664.4	5349.72	10939.9	9621.41	4935.42	6210.31	8326.6	11209.2	7812.47	12380.5	2384.33	5369.02	4913.96	5211.78	4953.42	7126.21	8476.68	4870.97	7967.46	0	0	749.279	738.38	2830.43	0	565.412	2520.38	1656.89	0	1957.21	855.49	567.053	669.345	0	1119.67	0
P30043	BLVRB	Human	no	HDLGHFMLR	10.5899	1124.55	NA	Flavin reductase (NADPH) (FR) (EC 1.5.1.30) (Biliverdin reductase B) (BVR-B) (EC 1.3.1.24) (Biliverdin-IX beta-reductase) (Green heme-binding protein) (GHBP) (NADPH-dependent diaphorase) (NADPH-flavin reductase) (FLR)	3.08864e+06	3.16694e+06	3.20735e+06	2.75759e+06	2.79412e+06	2.75366e+06	2.80858e+06	2.83618e+06	2.6686e+06	3.25476e+06	3.27622e+06	3.27104e+06	2.72073e+06	2.48347e+06	2.75042e+06	2.1197e+06	2.16876e+06	1.96498e+06	2.16427e+06	2.13028e+06	1.91587e+06	2.47476e+06	2.44713e+06	2.25368e+06	2.30179e+06	2.5146e+06	2.17023e+06	3.058e+06	3.36691e+06	3.09486e+06	3.47056e+06	3.55505e+06	3.22937e+06	4.12121e+06	3.74678e+06	3.72283e+06	2.06448e+06	2.0829e+06	2.1133e+06	1.8876e+06	2.24435e+06
P30043	BLVRB	Human	no	HDLGHFMLR	10.2367	1140.55	[7] Oxidation	Flavin reductase (NADPH) (FR) (EC 1.5.1.30) (Biliverdin reductase B) (BVR-B) (EC 1.3.1.24) (Biliverdin-IX beta-reductase) (Green heme-binding protein) (GHBP) (NADPH-dependent diaphorase) (NADPH-flavin reductase) (FLR)	717728	661254	639683	560086	531126	539952	555548	602192	565224	685153	711513	701619	584227	503543	662271	494777	481335	486679	543417	501046	513711	592944	577381	568939	463193	577444	595419	720741	796423	754550	928102	836198	832191	874582	769223	877400	451623	464275	447034	403485	467737
Q923D2	Blvrb	Mouse	no	HDLGHFMLR	10.5899	1124.55	NA	Flavin reductase (NADPH) (FR) (EC 1.5.1.30) (Biliverdin reductase B) (BVR-B) (EC 1.3.1.24) (Biliverdin-IX beta-reductase) (NADPH-dependent diaphorase) (NADPH-flavin reductase) (FLR)	3.08864e+06	3.16694e+06	3.20735e+06	2.75759e+06	2.79412e+06	2.75366e+06	2.80858e+06	2.83618e+06	2.6686e+06	3.25476e+06	3.27622e+06	3.27104e+06	2.72073e+06	2.48347e+06	2.75042e+06	2.1197e+06	2.16876e+06	1.96498e+06	2.16427e+06	2.13028e+06	1.91587e+06	2.47476e+06	2.44713e+06	2.25368e+06	2.30179e+06	2.5146e+06	2.17023e+06	3.058e+06	3.36691e+06	3.09486e+06	3.47056e+06	3.55505e+06	3.22937e+06	4.12121e+06	3.74678e+06	3.72283e+06	2.06448e+06	2.0829e+06	2.1133e+06	1.8876e+06	2.24435e+06
Q923D2	Blvrb	Mouse	no	HDLGHFMLR	10.2367	1140.55	[7] Oxidation	Flavin reductase (NADPH) (FR) (EC 1.5.1.30) (Biliverdin reductase B) (BVR-B) (EC 1.3.1.24) (Biliverdin-IX beta-reductase) (NADPH-dependent diaphorase) (NADPH-flavin reductase) (FLR)	717728	661254	639683	560086	531126	539952	555548	602192	565224	685153	711513	701619	584227	503543	662271	494777	481335	486679	543417	501046	513711	592944	577381	568939	463193	577444	595419	720741	796423	754550	928102	836198	832191	874582	769223	877400	451623	464275	447034	403485	467737
P11532	DMD	Human	no	HFNYDICQSCFFSGR	11.6386	1936.8	[7] Carbamidomethyl|[10] Carbamidomethyl	Dystrophin	222585	295315	297349	392644	382431	368615	263986	242845	288106	349081	414106	472833	279410	324899	378949	222238	283647	251338	447384	512329	540568	483515	520798	550020	69668.1	53671.3	23657.9	35389	31675.9	19215.8	13381.3	14948.5	14942.9	12635.7	7190.52	8677.25	86998.9	89545.1	108329	111042	124133
P11531	Dmd	Mouse	no	HFNYDICQSCFFSGR	11.6386	1936.8	[7] Carbamidomethyl|[10] Carbamidomethyl	Dystrophin	222585	295315	297349	392644	382431	368615	263986	242845	288106	349081	414106	472833	279410	324899	378949	222238	283647	251338	447384	512329	540568	483515	520798	550020	69668.1	53671.3	23657.9	35389	31675.9	19215.8	13381.3	14948.5	14942.9	12635.7	7190.52	8677.25	86998.9	89545.1	108329	111042	124133
P46939	UTRN	Human	no	HFNYDVCQSCFFSGR	11.4234	1922.78	[7] Carbamidomethyl|[10] Carbamidomethyl	Utrophin (Dystrophin-related protein 1) (DRP-1)	16803	28865	18330.2	42151.8	61237.5	56935.6	57440.8	50110.9	51821.4	88435.6	89756.9	109163	36626.5	60362.8	34880.2	55545.3	61696.1	61466.7	65323.3	57042.3	81227	60605.7	47500.3	71666	12799.7	13179.8	565.201	0	1549.13	1288.76	0	0	0	2085.46	0	0	18484.3	29474.4	35988.5	23235.6	23548.3
E9Q6R7	Utrn	Mouse	no	HFNYDVCQSCFFSGR	11.4234	1922.78	[7] Carbamidomethyl|[10] Carbamidomethyl	Utrophin	16803	28865	18330.2	42151.8	61237.5	56935.6	57440.8	50110.9	51821.4	88435.6	89756.9	109163	36626.5	60362.8	34880.2	55545.3	61696.1	61466.7	65323.3	57042.3	81227	60605.7	47500.3	71666	12799.7	13179.8	565.201	0	1549.13	1288.76	0	0	0	2085.46	0	0	18484.3	29474.4	35988.5	23235.6	23548.3
P61158	ACTR3	Human	no	HGIVEDWDLMER	11.7724	1498.68	NA	Actin-related protein 3 (Actin-like protein 3)	1.85093e+06	1.78454e+06	1.67171e+06	1.68602e+06	1.52142e+06	1.7333e+06	1.83089e+06	1.82142e+06	2.02296e+06	1.90366e+06	1.89959e+06	1.73294e+06	1.9779e+06	1.95588e+06	2.17248e+06	1.71287e+06	1.64287e+06	1.7159e+06	1.77353e+06	1.88789e+06	1.86608e+06	2.00531e+06	1.85912e+06	1.94865e+06	1.24225e+06	1.37917e+06	645073	827461	742695	869202	652945	558660	523205	568123	538372	616738	1.16161e+06	1.17801e+06	1.06709e+06	1.22264e+06	1.11647e+06
P61158	ACTR3	Human	no	HGIVEDWDLMER	11.2243	1514.68	[10] Oxidation	Actin-related protein 3 (Actin-like protein 3)	221858	197631	219042	154568	161951	180655	191015	214686	236635	218486	202944	195239	219036	204673	218402	203486	212764	219465	224074	242180	220710	218348	219932	239047	156589	167526	43183.8	104158	80583.9	93601.4	79285.2	71377.6	55914.2	54406.6	35066.6	42425.7	91337.1	156470	127175	120384	126262
Q641P0	Actr3b	Mouse	no	HGIVEDWDLMER	11.7724	1498.68	NA	Actin-related protein 3B (ARP3-beta) (Actin-like protein 3B)	1.85093e+06	1.78454e+06	1.67171e+06	1.68602e+06	1.52142e+06	1.7333e+06	1.83089e+06	1.82142e+06	2.02296e+06	1.90366e+06	1.89959e+06	1.73294e+06	1.9779e+06	1.95588e+06	2.17248e+06	1.71287e+06	1.64287e+06	1.7159e+06	1.77353e+06	1.88789e+06	1.86608e+06	2.00531e+06	1.85912e+06	1.94865e+06	1.24225e+06	1.37917e+06	645073	827461	742695	869202	652945	558660	523205	568123	538372	616738	1.16161e+06	1.17801e+06	1.06709e+06	1.22264e+06	1.11647e+06
Q641P0	Actr3b	Mouse	no	HGIVEDWDLMER	11.2243	1514.68	[10] Oxidation	Actin-related protein 3B (ARP3-beta) (Actin-like protein 3B)	221858	197631	219042	154568	161951	180655	191015	214686	236635	218486	202944	195239	219036	204673	218402	203486	212764	219465	224074	242180	220710	218348	219932	239047	156589	167526	43183.8	104158	80583.9	93601.4	79285.2	71377.6	55914.2	54406.6	35066.6	42425.7	91337.1	156470	127175	120384	126262
P78329	CYP4F2	Human	no	HPEYQER	8.581	957.429	NA	Cytochrome P450 4F2 (EC 1.14.14.1) (20-hydroxyeicosatetraenoic acid synthase) (20-HETE synthase) (Arachidonic acid omega-hydroxylase) (CYPIVF2) (Cytochrome P450-LTB-omega) (Docosahexaenoic acid omega-hydroxylase) (EC 1.14.14.79) (Leukotriene-B(4) 20-monooxygenase 1) (Leukotriene-B(4) omega-hydroxylase 1) (EC 1.14.14.94) (Phylloquinone omega-hydroxylase CYP4F2) (EC 1.14.14.78)	149217	155203	196392	113749	131913	140296	140571	145084	138400	158489	154643	156576	211198	228638	232632	101708	117623	123052	201221	186684	180807	130095	107654	107855	89889.2	106632	91208.4	86887.4	92696.2	108828	74926.6	64602.5	62625.2	63071.6	58028.1	61103.9	47037.5	53605.4	37417.4	49287.8	47778.5
Q3V1F1	Cyp4f37	Mouse	no	HPEYQER	8.581	957.429	NA	Cytochrome P450, family 4, subfamily f, polypeptide 37 (Predicted gene, 677156)	149217	155203	196392	113749	131913	140296	140571	145084	138400	158489	154643	156576	211198	228638	232632	101708	117623	123052	201221	186684	180807	130095	107654	107855	89889.2	106632	91208.4	86887.4	92696.2	108828	74926.6	64602.5	62625.2	63071.6	58028.1	61103.9	47037.5	53605.4	37417.4	49287.8	47778.5
Q01082	SPTBN1	Human	no	HRPDLIDFDK	10.5073	1254.63	NA	Spectrin beta chain, non-erythrocytic 1 (Beta-II spectrin) (Fodrin beta chain) (Spectrin, non-erythroid beta chain 1)	267112	333704	348076	275399	335575	280388	250866	231009	230604	182619	237211	304812	221773	206731	241842	208262	229644	208752	161652	142001	156165	203423	234065	219439	38818.8	39201.6	24669.8	40415.7	36876.4	27318	22776.6	27412.8	20885	9123.9	18361.3	21987.5	33157.8	15412.8	48017.5	35081.9	26699.8
Q62261	Sptbn1	Mouse	no	HRPDLIDFDK	10.5073	1254.63	NA	Spectrin beta chain, non-erythrocytic 1 (Beta-II spectrin) (Embryonic liver fodrin) (Fodrin beta chain)	267112	333704	348076	275399	335575	280388	250866	231009	230604	182619	237211	304812	221773	206731	241842	208262	229644	208752	161652	142001	156165	203423	234065	219439	38818.8	39201.6	24669.8	40415.7	36876.4	27318	22776.6	27412.8	20885	9123.9	18361.3	21987.5	33157.8	15412.8	48017.5	35081.9	26699.8
P11171	EPB41	Human	no	HSNLMLEDLDK	10.9733	1313.63	NA	Protein 4.1 (P4.1) (4.1R) (Band 4.1) (EPB4.1) (Erythrocyte membrane protein band 4.1)	35613.1	48186.9	48642.1	41682.7	48840.1	42688.6	79304.3	76016.9	59014	42338.5	73223.9	90877.9	39250.2	41339.1	54853.1	47033.3	53942.6	66492.5	13693.6	17567.8	23500.6	25875.9	45294.9	34026.1	58725.6	45428.6	37486.5	81807.5	94730	68048.6	115607	129714	107222	67413.1	79406.4	68931.3	95545.7	74438.3	119129	96051.6	81619.3
O70318	Epb41l2	Mouse	no	HSNLMLEDLDK	10.9733	1313.63	NA	Band 4.1-like protein 2 (Erythrocyte membrane protein band 4.1-like 2) (Generally expressed protein 4.1) (4.1G)	35613.1	48186.9	48642.1	41682.7	48840.1	42688.6	79304.3	76016.9	59014	42338.5	73223.9	90877.9	39250.2	41339.1	54853.1	47033.3	53942.6	66492.5	13693.6	17567.8	23500.6	25875.9	45294.9	34026.1	58725.6	45428.6	37486.5	81807.5	94730	68048.6	115607	129714	107222	67413.1	79406.4	68931.3	95545.7	74438.3	119129	96051.6	81619.3
Q14692	BMS1	Human	no	IAATGVVLDLDK	11.7888	1213.69	NA	Ribosome biogenesis protein BMS1 homolog (Ribosome assembly protein BMS1 homolog)	4565.94	11844.6	9866.23	14045.2	9163.62	7999.11	23694.2	25385.5	27390.1	16572.3	19841.8	21228.5	14945.5	18128.4	24286.5	17030.8	21143.5	17604.9	9280.92	11227	11687.4	11185.7	21608.9	19326.7	11648.7	8425.39	14935.6	0	0	0	1372.79	6986.42	2967.6	2145.77	2140.58	3984.64	33730.4	28948.1	36963.9	26271.9	27825.3
Q6PGF5	Bms1	Mouse	no	IAATGVVLDLDK	11.7888	1213.69	NA	BMS1 homolog, ribosome assembly protein (Yeast) (BMS1, ribosome biogenesis factor)	4565.94	11844.6	9866.23	14045.2	9163.62	7999.11	23694.2	25385.5	27390.1	16572.3	19841.8	21228.5	14945.5	18128.4	24286.5	17030.8	21143.5	17604.9	9280.92	11227	11687.4	11185.7	21608.9	19326.7	11648.7	8425.39	14935.6	0	0	0	1372.79	6986.42	2967.6	2145.77	2140.58	3984.64	33730.4	28948.1	36963.9	26271.9	27825.3
O60701	UGDH	Human	no	IAILGFAFK	13.1886	978.59	NA	UDP-glucose 6-dehydrogenase (UDP-Glc dehydrogenase) (UDP-GlcDH) (UDPGDH) (EC 1.1.1.22)	786619	989503	861419	1.03627e+06	1.05005e+06	857383	1.12551e+06	1.03694e+06	906202	1.34394e+06	1.45921e+06	1.35616e+06	980341	1.07929e+06	1.01164e+06	810329	860206	742627	1.00963e+06	870863	803149	1.35304e+06	1.20958e+06	959224	1.33781e+06	1.33796e+06	1.20217e+06	538216	500788	604922	649001	616791	553254	689441	784530	620958	1.22685e+06	1.09038e+06	1.22645e+06	1.30782e+06	1.54052e+06
O70475	Ugdh	Mouse	no	IAILGFAFK	13.1886	978.59	NA	UDP-glucose 6-dehydrogenase (UDP-Glc dehydrogenase) (UDP-GlcDH) (UDPGDH) (EC 1.1.1.22)	786619	989503	861419	1.03627e+06	1.05005e+06	857383	1.12551e+06	1.03694e+06	906202	1.34394e+06	1.45921e+06	1.35616e+06	980341	1.07929e+06	1.01164e+06	810329	860206	742627	1.00963e+06	870863	803149	1.35304e+06	1.20958e+06	959224	1.33781e+06	1.33796e+06	1.20217e+06	538216	500788	604922	649001	616791	553254	689441	784530	620958	1.22685e+06	1.09038e+06	1.22645e+06	1.30782e+06	1.54052e+06
Q15365	PCBP1	Human	no	IANPVEGSSGR	9.67515	1085.55	NA	Poly(rC)-binding protein 1 (Alpha-CP1) (Heterogeneous nuclear ribonucleoprotein E1) (hnRNP E1) (Nucleic acid-binding protein SUB2.3)	23615.5	28092.8	33389.2	20858.1	21127.9	18987.4	33067.4	29248.1	22360.7	14971.8	27073.1	34472.6	25376.8	14604.7	22715.1	19791	8465.9	10214.2	9225.93	8873.34	8407.43	18566.7	18327.4	11475.2	15052.9	8916.91	5777.72	17055	17717	20410.1	24238.6	18964	19114.8	19195.2	29315.6	15415.1	9978.06	7470.36	13150.7	13642	7981.01
P60335	Pcbp1	Mouse	no	IANPVEGSSGR	9.67515	1085.55	NA	Poly(rC)-binding protein 1 (Alpha-CP1) (Heterogeneous nuclear ribonucleoprotein E1) (hnRNP E1)	23615.5	28092.8	33389.2	20858.1	21127.9	18987.4	33067.4	29248.1	22360.7	14971.8	27073.1	34472.6	25376.8	14604.7	22715.1	19791	8465.9	10214.2	9225.93	8873.34	8407.43	18566.7	18327.4	11475.2	15052.9	8916.91	5777.72	17055	17717	20410.1	24238.6	18964	19114.8	19195.2	29315.6	15415.1	9978.06	7470.36	13150.7	13642	7981.01
Q13315	ATM	Human	no	IASGFFLR	11.9045	909.506	NA	Serine-protein kinase ATM (EC 2.7.11.1) (Ataxia telangiectasia mutated) (A-T mutated)	24701.3	30682.5	28179.7	31022.2	38035.6	39246	32567.4	27636.2	28837.7	23931	32593.5	21752	35105.3	30580.5	43875.4	20752.5	17376.8	17191.3	30448.5	41104	55307.3	27738.9	36425.1	43322.9	0	744.074	0	0	0	0	0	0	0	0	0	0	1390.19	0	1293.51	0	0
Q62388	Atm	Mouse	no	IASGFFLR	11.9045	909.506	NA	Serine-protein kinase ATM (EC 2.7.11.1) (Ataxia telangiectasia mutated homolog) (A-T mutated homolog)	24701.3	30682.5	28179.7	31022.2	38035.6	39246	32567.4	27636.2	28837.7	23931	32593.5	21752	35105.3	30580.5	43875.4	20752.5	17376.8	17191.3	30448.5	41104	55307.3	27738.9	36425.1	43322.9	0	744.074	0	0	0	0	0	0	0	0	0	0	1390.19	0	1293.51	0	0
P08238	HSP90AB1	Human	no	IDIIPNPQER	11.2904	1193.64	NA	Heat shock protein HSP 90-beta (HSP 90) (Heat shock 84 kDa) (HSP 84) (HSP84)	243306	227549	254218	358130	278640	293160	329991	331872	287015	270954	364796	391951	424865	319358	388181	562943	381317	414109	278130	235741	222611	438454	416756	358300	297077	250339	212939	243438	219786	251783	259809	219923	228766	188574	222919	190716	458533	349749	552376	536653	543883
P11499	Hsp90ab1	Mouse	no	IDIIPNPQER	11.2904	1193.64	NA	Heat shock protein HSP 90-beta (Heat shock 84 kDa) (HSP 84) (HSP84) (Tumor-specific transplantation 84 kDa antigen) (TSTA)	243306	227549	254218	358130	278640	293160	329991	331872	287015	270954	364796	391951	424865	319358	388181	562943	381317	414109	278130	235741	222611	438454	416756	358300	297077	250339	212939	243438	219786	251783	259809	219923	228766	188574	222919	190716	458533	349749	552376	536653	543883
P21397	MAOA	Human	no	IFSVTNGGQER	10.4062	1206.6	NA	Amine oxidase [flavin-containing] A (EC 1.4.3.4) (Monoamine oxidase type A) (MAO-A)	55448.2	58409.9	61218.9	65314.2	66801.3	58481.3	67056.4	57811	44800.4	42426.1	48427.5	60339.1	87453.9	81831.5	75551.4	72718.5	52455.7	50168	83970.3	81177.8	82710.8	106714	106741	98784.4	6537.82	7729.45	0	13438.8	13175.1	4521.66	7684.52	6910.33	6380.49	7705.12	8431.79	4347.85	4935.88	2296.57	6314.11	5840.7	5435.73
Q64133	Maoa	Mouse	no	IFSVTNGGQER	10.4062	1206.6	NA	Amine oxidase [flavin-containing] A (EC 1.4.3.4) (Monoamine oxidase type A) (MAO-A)	55448.2	58409.9	61218.9	65314.2	66801.3	58481.3	67056.4	57811	44800.4	42426.1	48427.5	60339.1	87453.9	81831.5	75551.4	72718.5	52455.7	50168	83970.3	81177.8	82710.8	106714	106741	98784.4	6537.82	7729.45	0	13438.8	13175.1	4521.66	7684.52	6910.33	6380.49	7705.12	8431.79	4347.85	4935.88	2296.57	6314.11	5840.7	5435.73
P22307	SCP2	Human	no	IGGIFAFK	12.1513	851.49	NA	Sterol carrier protein 2 (SCP-2) (Acetyl-CoA C-myristoyltransferase) (EC 2.3.1.155) (Non-specific lipid-transfer protein) (NSL-TP) (Propanoyl-CoA C-acyltransferase) (EC 2.3.1.176) (SCP-2/3-oxoacyl-CoA thiolase) (SCP-2/thiolase) (EC 2.3.1.16) (SCP-chi) (SCPX) (Sterol carrier protein X) (SCP-X) (Straight-chain acyl-CoA oxidase) (SCOX)	1.68468e+06	1.98708e+06	2.02105e+06	1.97328e+06	1.94372e+06	1.83933e+06	1.9433e+06	2.08614e+06	1.56754e+06	1.57267e+06	2.07283e+06	2.03976e+06	1.97347e+06	1.71953e+06	1.98216e+06	2.23408e+06	2.03937e+06	2.02318e+06	1.88779e+06	1.7702e+06	1.93282e+06	2.36231e+06	2.33364e+06	2.2903e+06	2.57648e+06	2.27987e+06	1.88398e+06	3.35729e+06	3.41677e+06	2.91452e+06	4.34379e+06	4.28083e+06	3.8187e+06	4.13543e+06	4.42784e+06	4.31946e+06	2.32544e+06	2.11009e+06	3.03665e+06	2.87526e+06	2.59415e+06
P32020	Scp2	Mouse	no	IGGIFAFK	12.1513	851.49	NA	Sterol carrier protein 2 (SCP-2) (Acetyl-CoA C-myristoyltransferase) (EC 2.3.1.155) (Non-specific lipid-transfer protein) (NSL-TP) (Propanoyl-CoA C-acyltransferase) (EC 2.3.1.176) (SCP-2/3-oxoacyl-CoA thiolase) (SCP-2/thiolase) (EC 2.3.1.16) (SCP-chi) (Sterol carrier protein X) (SCP-X) (Straight-chain acyl-CoA oxidase) (SCPX)	1.68468e+06	1.98708e+06	2.02105e+06	1.97328e+06	1.94372e+06	1.83933e+06	1.9433e+06	2.08614e+06	1.56754e+06	1.57267e+06	2.07283e+06	2.03976e+06	1.97347e+06	1.71953e+06	1.98216e+06	2.23408e+06	2.03937e+06	2.02318e+06	1.88779e+06	1.7702e+06	1.93282e+06	2.36231e+06	2.33364e+06	2.2903e+06	2.57648e+06	2.27987e+06	1.88398e+06	3.35729e+06	3.41677e+06	2.91452e+06	4.34379e+06	4.28083e+06	3.8187e+06	4.13543e+06	4.42784e+06	4.31946e+06	2.32544e+06	2.11009e+06	3.03665e+06	2.87526e+06	2.59415e+06
Q13085	ACACA	Human	no	IGSFGPQEDLLFLR	13.1715	1590.84	NA	Acetyl-CoA carboxylase 1 (ACC1) (EC 6.4.1.2) (Acetyl-Coenzyme A carboxylase alpha) (ACC-alpha)	22926.1	5460.7	7123.19	10527.5	10366.5	17576.4	7330.36	8645.52	12587.8	11446.3	7169.95	3493.14	12466.4	4396.22	10595.9	14415.3	5627.49	5991.29	20587.8	12299.1	8051.82	6935.56	3929.46	5101.42	1893.53	7260.05	6570.1	7434.18	2907.36	1158.43	2504.05	1870.84	0	86.7348	0	3749.28	7608.68	6248.82	10105.4	6026.26	14351.4
Q5SWU9	Acaca	Mouse	no	IGSFGPQEDLLFLR	13.1715	1590.84	NA	Acetyl-CoA carboxylase 1 (ACC1) (EC 6.4.1.2) (ACC-alpha) (Acetyl-CoA carboxylase 265)	22926.1	5460.7	7123.19	10527.5	10366.5	17576.4	7330.36	8645.52	12587.8	11446.3	7169.95	3493.14	12466.4	4396.22	10595.9	14415.3	5627.49	5991.29	20587.8	12299.1	8051.82	6935.56	3929.46	5101.42	1893.53	7260.05	6570.1	7434.18	2907.36	1158.43	2504.05	1870.84	0	86.7348	0	3749.28	7608.68	6248.82	10105.4	6026.26	14351.4
P27338	MAOB	Human	no	IISTTNGGQER	9.14783	1174.59	NA	Amine oxidase [flavin-containing] B (EC 1.4.3.4) (Monoamine oxidase type B) (MAO-B)	116266	105458	108941	113733	132171	109356	114855	129544	106888	81051.9	98453.9	104961	189583	163845	145005	117034	104835	85570	200807	152408	101441	174992	168100	152754	93806.1	83572.5	61607.4	94799.4	91926.3	107338	111755	79155	66910.4	76873.2	81670.1	66798.3	74700.1	54005.7	80126.7	85134.4	61761.2
Q8BW75	Maob	Mouse	no	IISTTNGGQER	9.14783	1174.59	NA	Amine oxidase [flavin-containing] B (EC 1.4.3.4) (Monoamine oxidase type B) (MAO-B)	116266	105458	108941	113733	132171	109356	114855	129544	106888	81051.9	98453.9	104961	189583	163845	145005	117034	104835	85570	200807	152408	101441	174992	168100	152754	93806.1	83572.5	61607.4	94799.4	91926.3	107338	111755	79155	66910.4	76873.2	81670.1	66798.3	74700.1	54005.7	80126.7	85134.4	61761.2
Q00266	MAT1A	Human	no	IIVDTYGGWGAHGGGAFSGK	11.4069	1948.94	NA	S-adenosylmethionine synthase isoform type-1 (AdoMet synthase 1) (EC 2.5.1.6) (Methionine adenosyltransferase 1) (MAT 1) (Methionine adenosyltransferase I/III) (MAT-I/III)	310040	450162	536165	438118	362205	340965	316650	357846	323971	283708	337348	431713	256805	263798	286150	351497	286892	269143	230570	223585	200354	318619	328518	326944	905767	985893	802171	940951	1.01392e+06	999291	871809	864348	933246	1.0628e+06	1.1916e+06	1.08314e+06	478253	494682	747610	639115	693798
Q91X83	Mat1a	Mouse	no	IIVDTYGGWGAHGGGAFSGK	11.4069	1948.94	NA	S-adenosylmethionine synthase isoform type-1 (AdoMet synthase 1) (EC 2.5.1.6) (Methionine adenosyltransferase 1) (MAT 1)	310040	450162	536165	438118	362205	340965	316650	357846	323971	283708	337348	431713	256805	263798	286150	351497	286892	269143	230570	223585	200354	318619	328518	326944	905767	985893	802171	940951	1.01392e+06	999291	871809	864348	933246	1.0628e+06	1.1916e+06	1.08314e+06	478253	494682	747610	639115	693798
P62136	PPP1CA	Human	no	IKYPENFFLLR	12.2174	1438.8	NA	Serine/threonine-protein phosphatase PP1-alpha catalytic subunit (PP-1A) (EC 3.1.3.16)	42936.4	48509.9	45041.8	64792	53869.3	60972.8	34149.2	50357	63461.4	47225.5	45526	51675.6	69282.4	58177.7	70377.4	53064	48537.9	45072.2	77462.1	76547.7	65903.9	123803	89072.1	81894	15307.3	17727.6	3425.23	36487.9	46299.9	40247.6	25076.1	21455.8	13977.4	31255.1	30408.2	19844.2	24349.6	10629.5	19128.9	15948.7	15530.4
P62141	Ppp1cb	Mouse	no	IKYPENFFLLR	12.2174	1438.8	NA	Serine/threonine-protein phosphatase PP1-beta catalytic subunit (PP-1B) (EC 3.1.3.16) (EC 3.1.3.53)	42936.4	48509.9	45041.8	64792	53869.3	60972.8	34149.2	50357	63461.4	47225.5	45526	51675.6	69282.4	58177.7	70377.4	53064	48537.9	45072.2	77462.1	76547.7	65903.9	123803	89072.1	81894	15307.3	17727.6	3425.23	36487.9	46299.9	40247.6	25076.1	21455.8	13977.4	31255.1	30408.2	19844.2	24349.6	10629.5	19128.9	15948.7	15530.4
P78371	CCT2	Human	no	ILIANTGMDTDK	10.8895	1290.65	NA	T-complex protein 1 subunit beta (TCP-1-beta) (CCT-beta)	47472.2	65076.6	67969.6	53944.6	68604.7	60090.1	83099.7	71264.6	65288.2	48626.2	74515.4	85930.7	53187	58568	53110	58844	60176.5	65439.4	29756.8	25922.2	36642.7	66864.6	60236.1	69353.6	43603.9	38475.3	29709.4	37888.9	30597.5	31772.5	34189.3	34486.5	34661	45894.6	58413.6	45583.2	91289.7	60114.9	119923	102697	87577.1
P80314	Cct2	Mouse	no	ILIANTGMDTDK	10.8895	1290.65	NA	T-complex protein 1 subunit beta (TCP-1-beta) (CCT-beta)	47472.2	65076.6	67969.6	53944.6	68604.7	60090.1	83099.7	71264.6	65288.2	48626.2	74515.4	85930.7	53187	58568	53110	58844	60176.5	65439.4	29756.8	25922.2	36642.7	66864.6	60236.1	69353.6	43603.9	38475.3	29709.4	37888.9	30597.5	31772.5	34189.3	34486.5	34661	45894.6	58413.6	45583.2	91289.7	60114.9	119923	102697	87577.1
Q96A26	FAM162A	Human	no	ILIWSGR	11.7221	843.496	NA	Protein FAM162A (E2-induced gene 5 protein) (Growth and transformation-dependent protein) (HGTD-P)	1.27441e+06	1.58554e+06	1.59404e+06	1.54465e+06	1.4837e+06	1.46322e+06	1.07304e+06	1.09521e+06	960073	1.02196e+06	1.27114e+06	1.32136e+06	1.20023e+06	1.03956e+06	1.28083e+06	839618	723830	799609	1.13711e+06	1.12348e+06	1.21086e+06	1.45026e+06	1.50294e+06	1.4596e+06	1721.09	0	1022.29	2178.54	0	1314.04	4397.08	11156.8	745.274	4692.46	0	1139.12	0	0	0	1637.25	1525.38
Q96A26	FAM162A	Human	no	ILIWSGR	11.8717	843.496	NA	Protein FAM162A (E2-induced gene 5 protein) (Growth and transformation-dependent protein) (HGTD-P)	812094	936944	964735	927383	910805	917943	1.3261e+06	1.3719e+06	1.32186e+06	1.34155e+06	1.73603e+06	1.70616e+06	757608	695335	792937	1.118e+06	1.10743e+06	1.11384e+06	488945	517233	572009	813006	827926	872988	1.76526e+06	1.65626e+06	1.29447e+06	2.17281e+06	2.12008e+06	1.72368e+06	2.54634e+06	2.59503e+06	2.40155e+06	3.37213e+06	3.29851e+06	3.77064e+06	1.79356e+06	1.59727e+06	2.1292e+06	1.91582e+06	1.68572e+06
Q9D6U8	Fam162a	Mouse	no	ILLWSGR	11.7221	843.496	NA	Protein FAM162A (E2-induced gene 5 protein homolog) (Growth and transformation-dependent protein) (HGTD-P)	1.27441e+06	1.58554e+06	1.59404e+06	1.54465e+06	1.4837e+06	1.46322e+06	1.07304e+06	1.09521e+06	960073	1.02196e+06	1.27114e+06	1.32136e+06	1.20023e+06	1.03956e+06	1.28083e+06	839618	723830	799609	1.13711e+06	1.12348e+06	1.21086e+06	1.45026e+06	1.50294e+06	1.4596e+06	1721.09	0	1022.29	2178.54	0	1314.04	4397.08	11156.8	745.274	4692.46	0	1139.12	0	0	0	1637.25	1525.38
Q9D6U8	Fam162a	Mouse	no	ILLWSGR	11.8717	843.496	NA	Protein FAM162A (E2-induced gene 5 protein homolog) (Growth and transformation-dependent protein) (HGTD-P)	812094	936944	964735	927383	910805	917943	1.3261e+06	1.3719e+06	1.32186e+06	1.34155e+06	1.73603e+06	1.70616e+06	757608	695335	792937	1.118e+06	1.10743e+06	1.11384e+06	488945	517233	572009	813006	827926	872988	1.76526e+06	1.65626e+06	1.29447e+06	2.17281e+06	2.12008e+06	1.72368e+06	2.54634e+06	2.59503e+06	2.40155e+06	3.37213e+06	3.29851e+06	3.77064e+06	1.79356e+06	1.59727e+06	2.1292e+06	1.91582e+06	1.68572e+06
P31937	HIBADH	Human	no	ILNMSSGR	10.1192	876.448	NA	3-hydroxyisobutyrate dehydrogenase, mitochondrial (HIBADH) (EC 1.1.1.31)	37128.7	46796.1	48625.2	33728.9	36602.4	33613.6	29789.9	31832.7	21908.2	19014.3	26545.6	36586	34649.6	27256.1	33525.2	31929.8	20183.2	24613	22113.8	20788.4	18700.3	40413.5	40588.1	41154.2	19638.4	16821.7	10665.7	19697.5	14340.3	12899.1	18819.3	18689.3	19230.7	16049.6	13819.6	14374.2	14479.7	7021.82	14693	15551.3	12419.6
Q99L13	Hibadh	Mouse	no	ILNMSSGR	10.1192	876.448	NA	3-hydroxyisobutyrate dehydrogenase, mitochondrial (HIBADH) (EC 1.1.1.31)	37128.7	46796.1	48625.2	33728.9	36602.4	33613.6	29789.9	31832.7	21908.2	19014.3	26545.6	36586	34649.6	27256.1	33525.2	31929.8	20183.2	24613	22113.8	20788.4	18700.3	40413.5	40588.1	41154.2	19638.4	16821.7	10665.7	19697.5	14340.3	12899.1	18819.3	18689.3	19230.7	16049.6	13819.6	14374.2	14479.7	7021.82	14693	15551.3	12419.6
Q8N4J0	CARNMT1	Human	no	IMPASTFDMDK	11.2575	1254.56	NA	Carnosine N-methyltransferase (EC 2.1.1.22)	5469.27	29424.6	40351.7	27569.9	38041.1	12115.9	21092.2	23186.9	13480.4	24851.5	36521.2	39595	22539.4	32944	20834.2	48670.5	40402.5	21453.8	17487.6	14784	52693.3	26550.3	30461.9	24824.4	31649.9	32418.7	18097.7	40405.9	36004.4	33631.8	40080.5	38098.7	36416.7	67350.3	53095.6	72112.1	37262.6	24151.2	52406.6	47547.7	32960.2
Q80UY1	Carnmt1	Mouse	no	IMPASTFDMDK	11.2575	1254.56	NA	Carnosine N-methyltransferase (EC 2.1.1.22)	5469.27	29424.6	40351.7	27569.9	38041.1	12115.9	21092.2	23186.9	13480.4	24851.5	36521.2	39595	22539.4	32944	20834.2	48670.5	40402.5	21453.8	17487.6	14784	52693.3	26550.3	30461.9	24824.4	31649.9	32418.7	18097.7	40405.9	36004.4	33631.8	40080.5	38098.7	36416.7	67350.3	53095.6	72112.1	37262.6	24151.2	52406.6	47547.7	32960.2
Q14643	ITPR1	Human	no	INDFFLR	11.9697	923.485	NA	Inositol 1,4,5-trisphosphate receptor type 1 (IP3 receptor isoform 1) (IP3R 1) (InsP3R1) (Type 1 inositol 1,4,5-trisphosphate receptor) (Type 1 InsP3 receptor)	54490.2	65990.2	57257.7	66749.1	56963.4	72800.2	96805.3	89823	100693	98231.4	98191.7	91917.9	71066.2	67437.9	102938	108480	123704	110681	60604.6	73785.3	71916.6	80699.5	83399.7	76264.9	89061.1	74037.4	74146.7	17593.1	19939.3	21526.8	17936.2	21121.2	13775.9	2143.2	9.26938	1904.87	159222	177439	168015	190668	161341
P11881	Itpr1	Mouse	no	INDFFLR	11.9697	923.485	NA	Inositol 1,4,5-trisphosphate receptor type 1 (IP3 receptor isoform 1) (IP3R 1) (InsP3R1) (Inositol 1,4,5-trisphosphate-binding protein P400) (Protein PCD-6) (Purkinje cell protein 1) (Type 1 inositol 1,4,5-trisphosphate receptor) (Type 1 InsP3 receptor)	54490.2	65990.2	57257.7	66749.1	56963.4	72800.2	96805.3	89823	100693	98231.4	98191.7	91917.9	71066.2	67437.9	102938	108480	123704	110681	60604.6	73785.3	71916.6	80699.5	83399.7	76264.9	89061.1	74037.4	74146.7	17593.1	19939.3	21526.8	17936.2	21121.2	13775.9	2143.2	9.26938	1904.87	159222	177439	168015	190668	161341
P06576	ATP5F1B	Human	no	IPSAVGYQPTLATDMGTMQER	11.9373	2265.07	NA	ATP synthase subunit beta, mitochondrial (EC 7.1.2.2) (ATP synthase F1 subunit beta)	2.47843e+06	3.01109e+06	3.02344e+06	2.9454e+06	2.8751e+06	2.85694e+06	3.31538e+06	3.30193e+06	2.87935e+06	2.85127e+06	3.3163e+06	3.33119e+06	3.15409e+06	2.85058e+06	3.11684e+06	3.02289e+06	2.60201e+06	2.52324e+06	2.61262e+06	2.52175e+06	2.51526e+06	3.28014e+06	3.25618e+06	3.23991e+06	3.60433e+06	3.5848e+06	2.79552e+06	3.19424e+06	2.70818e+06	3.21599e+06	3.42597e+06	3.34487e+06	3.10786e+06	3.27078e+06	3.31975e+06	3.32608e+06	2.58907e+06	2.29164e+06	2.9879e+06	3.05816e+06	2.80963e+06
P06576	ATP5F1B	Human	no	IPSAVGYQPTLATDMGTMQER	11.5974	2281.07	[18] Oxidation	ATP synthase subunit beta, mitochondrial (EC 7.1.2.2) (ATP synthase F1 subunit beta)	355847	378642	373065	349511	313789	347044	369963	385109	332737	338800	413464	430398	377942	327304	395559	384449	312860	331514	359204	375809	303764	468077	414011	421773	423655	391847	346094	441258	409614	423672	481640	416485	363463	359280	385944	369164	332542	278355	326424	341094	300974
P06576	ATP5F1B	Human	no	IPSAVGYQPTLATDMGTMQER	11.3901	2281.07	[15] Oxidation	ATP synthase subunit beta, mitochondrial (EC 7.1.2.2) (ATP synthase F1 subunit beta)	187898	213684	239062	214892	227509	211355	245876	237442	218868	214589	274806	272714	250762	194196	241960	227200	236519	223061	260991	187912	203520	291502	266848	259112	306421	236432	167601	246926	253639	246887	289987	264287	250892	219186	246093	229670	180644	153867	196459	147023	159117
[truncated: 277 more rows]
[truncated: 22 more columns]

## Sheet: S6_shotgun-MS
Table S6. Shotgun MS data set including 2913 unique proteins that were quantified by species-specific peptides. Filtering of the data set was performed as described in Materials and Methods
[truncated: 2,922 more rows]
